# Supplementary material for: Chicken adaptive response to nutrient density: immune function change revealed by transcriptomic analysis of spleen
Source: Front Immunol. 2023 May 15;14:1188940. doi: 10.3389/fimmu.2023.1188940 (PMC10225541; doi:10.3389/fimmu.2023.1188940)
Supplement: Supplementary file 1 [file Table_1.xlsx]

## Sheet: Table S1
TbaleS1 Composition of experimental diets using 3 levels of ME and 3 levels of CP (1-21day)
Group	Group1								Group2								Group3								Group4								Group5								Group6								Group7
Materials	Corn	Soybean meal	Soy sauce	Fish meal	Premix	Zeolite powder	Calculate the value	Recommended amount	Corn	Soybean meal	Soy sauce	Fish meal	Premix	Zeolite powder	Calculate the value	Recommended amount	Corn	Soybean meal	Soy sauce	Fish meal	Premix	Zeolite powder	Calculate the value	Recommended amount	Corn	Soybean meal	Soy sauce	Fish meal	Premix	Zeolite powder	Calculate the value	Recommended amount	Corn	Soybean meal	Soy sauce	Fish meal	Premix	Zeolite powder	Calculate the value	Recommended amount	Corn	Soybean meal	Soy sauce	Fish meal	Premix	Zeolite powder	Calculate the value	Recommended amount	Corn
Metabolic energy(kcal/kg)	3219	1916	8378	3100	0	0	2850.82	2850	3219	1916	8378	3100	0	0	2851.05	2850	3219	1916	8378	3100	0	0	2849.36	2850	3219	1916	8378	3100	0	0	2950.7	2950	3219	1916	8378	3100	0	0	2949.01	2950	3219	1916	8378	3100	0	0	2948.57	2950	3219
Crude protein(％)*	8	43	0	68	0	0	19.986	20	8	43	0	68	0	0	21.019	21	8	43	0	68	0	0	22.009	22	8	43	0	68	0	0	20.026	20	8	43	0	68	0	0	21.016	21	8	43	0	68	0	0	22.012	22	8
Lysine(%)	0.24	2.58	0	5.22	0	0	1.13868	1.35	0.24	2.58	0	5.22	0	0	1.2045	1.35	0.24	2.58	0	5.22	0	0	1.26774	1.35	0.24	2.58	0	5.22	0	0	1.13988	1.35	0.24	2.58	0	5.22	0	0	1.20312	1.35	0.24	2.58	0	5.22	0	0	1.28268	1.35	0.24
Methionine(％)	0.17	0.58	0	1.71	0	0	0.35049	0.54	0.17	0.58	0	1.71	0	0	0.36343	0.54	0.17	0.58	0	1.71	0	0	0.37579	0.54	0.17	0.58	0	1.71	0	0	0.35134	0.54	0.17	0.58	0	1.71	0	0	0.3637	0.54	0.17	0.58	0	1.71	0	0	0.38724	0.54	0.17
L-Threonine (%)	0.29	1.63	0	2.87	0	0	0.76803	0.91	0.29	1.63	0	2.87	0	0	0.8074	0.91	0.29	1.63	0	2.87	0	0	0.84514	0.91	0.29	1.63	0	2.87	0	0	0.76948	0.91	0.29	1.63	0	2.87	0	0	0.80722	0.91	0.29	1.63	0	2.87	0	0	0.84928	0.91	0.29
Tryptophan	0.06	0.54	0	0.78	0	0	0.22482	0.23	0.06	0.54	0	0.78	0	0	0.23844	0.23	0.06	0.54	0	0.78	0	0	0.25152	0.23	0.06	0.54	0	0.78	0	0	0.22512	0.23	0.06	0.54	0	0.78	0	0	0.2382	0.23	0.06	0.54	0	0.78	0	0	0.25032	0.23	0.06
M+C(％)	0.34	1.21	0	2.29	0	0	0.64668	1.02	0.34	1.21	0	2.29	0	0	0.67391	1.02	0.34	1.21	0	2.29	0	0	0.69993	1.02	0.34	1.21	0	2.29	0	0	0.64838	1.02	0.34	1.21	0	2.29	0	0	0.6744	1.02	0.34	1.21	0	2.29	0	0	0.70586	1.02	0.34
Calcium (％)*	0.02	0.3	0	4.56	0	0	0.36534	1	0.02	0.3	0	4.56	0	0	0.37312	1	0.02	0.3	0	4.56	0	0	0.3806	1	0.02	0.3	0	4.56	0	0	0.36544	1	0.02	0.3	0	4.56	0	0	0.37292	1	0.02	0.3	0	4.56	0	0	0.43764	1	0.02
Non-phytate phosphorus(％)	0.04	0.18	0	0	0	0	0.07008	0.48	0.04	0.18	0	0	0	0	0.0743	0.48	0.04	0.18	0	0	0	0	0.07834	0.48	0.04	0.18	0	0	0	0	0.07028	0.48	0.04	0.18	0	0	0	0	0.07432	0.48	0.04	0.18	0	0	0	0	0.0744	0.48	0.04
Ratio（％）	53.7	27	5	6	5	3.3	100		52.1	29.7	5	6	5	2.2	100		50.5	32.3	5	6	5	1.2	100		54.2	27	6	6	5	1.8	100		52.6	29.6	6	6	5	0.7	99.9		51	30	6	7.4	5	0.6	100		53
[truncated: 23 more columns]

## Sheet: Table S2
TableS2 Composition of experimental diets using 3 levels of ME and 3 levels of CP (22-42day)
Group	Group1								Group2								Group3								Group4								Group5								Group6								Group7
Materials	Corn	Soybean meal	Soy sauce	Fish meal	Premix	Zeolite powder	Calculate the value	Recommended amount	Corn	Soybean meal	Soy sauce	Fish meal	Premix	Zeolite powder	Calculate the value	Recommended amount	Corn	Soybean meal	Soy sauce	Fish meal	Premix	Zeolite powder	Calculate the value	Recommended amount	Corn	Soybean meal	Soy sauce	Fish meal	Premix	Zeolite powder	Calculate the value	Recommended amount	Corn	Soybean meal	Soy sauce	Fish meal	Premix	Zeolite powder	Calculate the value	Recommended amount	Corn	Soybean meal	Soy sauce	Fish meal	Premix	Zeolite powder	Calculate the value	Recommended amount	Corn
Metabolic energy(kcal/kg)	3219	1916	8378	3100	490.11	0	2950.72	2950	3219	1916	8378	3100	490.11	0	2949.34	2950	3219	1916	8378	3100	490.11	0	2950.54	2950	3219	1916	8378	3100	490.11	0	3050.02	3050	3219	1916	8378	3100	490.11	0	3051.17	3050	3219	1916	8378	3100	490.11	0	3050.38	3050	3219
Crude protein(％)*	8	43	0	68	8.4	0	17.988	18	8	43	0	68	8.4	0	18.996	19	8	43	0	68	8.4	0	20.021	20	8	43	0	68	8.4	0	17.998	18	8	43	0	68	8.4	0	18.989	19	8	43	0	68	8.4	0	19.996	20	8
Lysine(%)	0.24	2.58	0	5.22	0	0	0.96468	1.35	0.24	2.58	0	5.22	0	0	1.02588	1.35	0.24	2.58	0	5.22	0	0	1.09146	1.35	0.24	2.58	0	5.22	0	0	0.9624	1.35	0.24	2.58	0	5.22	0	0	1.02954	1.35	0.24	2.58	0	5.22	0	0	1.09716	1.35	0.24
Methionine(％)	0.17	0.58	0	1.71	0	0	0.31448	0.54	0.17	0.58	0	1.71	0	0	0.32789	0.54	0.17	0.58	0	1.71	0	0	0.34066	0.54	0.17	0.58	0	1.71	0	0	0.31536	0.54	0.17	0.58	0	1.71	0	0	0.32674	0.54	0.17	0.58	0	1.71	0	0	0.33846	0.54	0.17
L-Threonine (%)	0.29	1.63	0	2.87	0	0	0.67248	0.91	0.29	1.63	0	2.87	0	0	0.71073	0.91	0.29	1.63	0	2.87	0	0	0.74981	0.91	0.29	1.63	0	2.87	0	0	0.6727	0.91	0.29	1.63	0	2.87	0	0	0.71069	0.91	0.29	1.63	0	2.87	0	0	0.74926	0.91	0.29
Tryptophan	0.06	0.54	0	0.78	0	0	0.19224	0.23	0.06	0.54	0	0.78	0	0	0.20502	0.23	0.06	0.54	0	0.78	0	0	0.21858	0.23	0.06	0.54	0	0.78	0	0	0.19188	0.23	0.06	0.54	0	0.78	0	0	0.20562	0.23	0.06	0.54	0	0.78	0	0	0.21948	0.23	0.06
M+C(％)	0.34	1.21	0	2.29	0	0	0.58326	1.02	0.34	1.21	0	2.29	0	0	0.61128	1.02	0.34	1.21	0	2.29	0	0	0.63817	1.02	0.34	1.21	0	2.29	0	0	0.58492	1.02	0.34	1.21	0	2.29	0	0	0.60913	1.02	0.34	1.21	0	2.29	0	0	0.63402	1.02	0.34
Calcium (％)*	0.02	0.3	0	4.56	0	0	0.305	1	0.02	0.3	0	4.56	0	0	0.31214	1	0.02	0.3	0	4.56	0	0	0.3199	1	0.02	0.3	0	4.56	0	0	0.30464	1	0.02	0.3	0	4.56	0	0	0.3127	1	0.02	0.3	0	4.56	0	0	0.3208	1	0.02
Non-phytate phosphorus(％)	0.04	0.18	0	0	0	0	0.06328	0.48	0.04	0.18	0	0	0	0	0.06748	0.48	0.04	0.18	0	0	0	0	0.07166	0.48	0.04	0.18	0	0	0	0	0.0634	0.48	0.04	0.18	0	0	0	0	0.06734	0.48	0.04	0.18	0	0	0	0	0.07136	0.48	0.04
Ratio（％）	61	21.6	4.7	5	5	2.7	100		60.7	24	4.25	5	5	1.05	100		59	26.7	4.3	5	5	0	100		62.2	21.4	5.47	5	5	0.93	100		59	24.3	6.05	5	5	0.65	100		56	27.2	6.53	5	5	0.27	100		59
[truncated: 23 more columns]

## Sheet: Table S3
TableS3 Mapping details of sequencing samples.
samGrouple	raw_data_reads	raw_data_bases	raw_data_q20_bases	raw_data_q30_bases	raw_data_q20_rate	raw_data_q30_rate	clean_data_reads	clean_data_bases	clean_data_q20_bases	clean_data_q30_bases	clean_data_q20_rate	clean_data_q30_rate	Total Clean Reads	Total Mapping Ratio	Uniquely Mapping Ratio
Group_2_4_1	45693286	6.85G	6483839613	6045301940	0.945995	0.882012	43794858	6.47G	6200065117	5807271723	0.958246	0.897538	43794858	0.8697	0.8407
Group_2_4_2	49229028	7.38G	7005165441	6552816197	0.94865	0.887392	47215660	6.98G	6706689422	6302786334	0.961028	0.903152	47215660	0.8649	0.8391
Group_2_5_1	38678678	5.80G	5488382305	5127131744	0.945979	0.883714	36969998	5.46G	5240345409	4919631860	0.959521	0.900798	36969998	0.8637	0.8308
Group_2_5_2	48197966	7.23G	6862319495	6427799412	0.949185	0.889083	46201244	6.83G	6570270994	6182920351	0.961758	0.905058	46201244	0.8531	0.8219
Group_2_6_1	48202304	7.23G	6866868385	6431242939	0.949729	0.889479	46335310	6.87G	6600611665	6208635789	0.961475	0.904378	46335310	0.8673	0.8341
Group_2_6_2	46329736	6.95G	6621569668	6218880139	0.952818	0.894872	44648166	6.59G	6352111129	5991498399	0.964077	0.909346	44648166	0.8747	0.8471
Group_4_4_1	44292196	6.64G	6336008568	5950927946	0.953668	0.895708	42647630	6.31G	6091207559	5744332550	0.964748	0.909809	42647630	0.8501	0.8175
Group_4_4_2	46399600	6.96G	6642379589	6248564167	0.954373	0.89779	44661154	6.61G	6377798549	6024726165	0.965513	0.912062	44661154	0.8462	0.8153
Group_4_5_1	44928378	6.74G	6409365253	5997356260	0.951049	0.889914	43457490	6.44G	6188457634	5812761596	0.96137	0.903006	43457490	0.8213	0.7914
Group_4_5_2	36191984	5.43G	5122384208	4754623532	0.943558	0.875815	34675192	5.13G	4900336714	4569633697	0.956027	0.891509	34675192	0.8261	0.7945
Group_4_6_1	38111354	5.72G	5402883006	5030013298	0.945105	0.87988	35984566	5.32G	5106507492	4780214272	0.959243	0.897949	35984566	0.8539	0.8212
Group_4_6_2	38792460	5.82G	5513358224	5137134382	0.947497	0.882841	37336554	5.53G	5299385669	4958136109	0.958902	0.897154	37336554	0.8113	0.7771
Group_5_4_1	42942836	6.44G	6127485323	5747629180	0.951262	0.892292	41148286	6.08G	5860838791	5522361420	0.963576	0.907927	41148286	0.8463	0.8144
Group_5_4_2	45128982	6.77G	6432262388	6031885303	0.950204	0.891059	42998954	6.36G	6131625444	5777625916	0.963835	0.908189	42998954	0.8604	0.8322
Group_5_5_1	36029518	5.40G	5106410753	4747616837	0.944857	0.878468	34298640	5.06G	4851600168	4532592190	0.958182	0.895178	34298640	0.8391	0.8108
Group_5_5_2	43277212	6.49G	6152064810	5749661008	0.947699	0.88571	41387148	6.11G	5866158092	5507772029	0.960367	0.901695	41387148	0.861	0.8295
Group_5_6_1	39994286	6.00G	5678539688	5284235383	0.946558	0.880832	38426378	5.68G	5440648070	5085223196	0.958254	0.895653	38426378	0.8616	0.8345
Group_5_6_2	42128838	6.32G	6005842420	5600468251	0.950393	0.886245	40781954	6.05G	5805911792	5433393134	0.959999	0.898403	40781954	0.874	0.8498
Group_6_4_1	39092566	5.86G	5567613102	5192570707	0.949475	0.885517	37726832	5.59G	5360427665	5018661181	0.959726	0.898536	37726832	0.8711	0.8419
Group_6_4_2	42374408	6.36G	6035820588	5636102237	0.949602	0.886715	40740626	6.02G	5788843037	5428548797	0.960922	0.901115	40740626	0.8644	0.8329
Group_6_5_1	44179404	6.63G	6283399213	5854930002	0.948164	0.883508	42536624	6.28G	6024608819	5637291291	0.959154	0.89749	42536624	0.8628	0.8339
Group_6_5_2	44960694	6.74G	6398749096	5958062242	0.948792	0.883448	43527278	6.42G	6153524336	5751672865	0.958642	0.896039	43527278	0.8399	0.8155
Group_6_6_1	36015734	5.40G	5138876902	4800579864	0.951228	0.888608	34808510	5.14G	4939299182	4632461356	0.961381	0.901659	34808510	0.8066	0.7732
Group_6_6_2	42895152	6.43G	6106064300	5719217964	0.948991	0.888868	41147302	6.06G	5828759843	5484861451	0.96173	0.904988	41147302	0.8511	0.8131
Group_8_4_1	45715718	6.86G	6473680120	6010262076	0.944049	0.876469	43861790	6.49G	6201417580	5783808296	0.956012	0.891633	43861790	0.8589	0.8304
Group_8_4_2	48413138	7.26G	6925184976	6500500600	0.953623	0.895143	46880326	6.93G	6678350415	6292376448	0.963674	0.907979	46880326	0.8319	0.8039
Group_8_5_1	49340902	7.40G	7028149954	6553210955	0.949604	0.885433	47644072	7.03G	6750128439	6319517945	0.959879	0.898646	47644072	0.8447	0.8152
Group_8_5_2	43470450	6.52G	6171404886	5742308776	0.946452	0.880646	41876136	6.05G	5802242320	5427084581	0.958809	0.896815	41876136	0.8622	0.836
Group_8_6_1	36299066	5.44G	5124149497	4742751328	0.941099	0.871051	34899536	5.15G	4909524868	4564538921	0.952887	0.885929	34899536	0.8562	0.8273
Group_8_6_2	40763798	6.11G	5821333655	5442065730	0.952043	0.890016	39426974	5.80G	5585088303	5243072150	0.962361	0.903429	39426974	0.7969	0.7621

## Sheet: Table S4
TableS4 Cluster analysis of blue module for ME treatment
clustering method	cluster number	gene count	protein name	protein identifier	protein description
MCL	1	19	DDX60	9031.ENSGALP00000015683	Probable atp-dependent rna helicase ddx60; Uncharacterized protein
MCL	1	19	DTX3L	9031.ENSGALP00000019701	E3 ubiquitin-protein ligase DTX3L isoform X2; Deltex 3 like, E3 ubiquitin ligase
MCL	1	19	EIF2AK2	9031.ENSGALP00000017163	Interferon-induced, double-stranded rna-activated protein kinase; Gallus gallus eukaryotic translation initiation factor 2-alpha kinase 2 (EIF2AK2), mRNA
MCL	1	19	ISG12-2	9031.ENSGALP00000022057	Interferon alpha inducible protein 6; Putative ISG12(2) protein; Gallus gallus ISG12-2 protein-like (ISG12-2), mRNA
MCL	1	19	LY6E	9031.ENSGALP00000025978	Lymphocyte antigen 6 complex locus protein d/e/f/g6/h; Gallus gallus lymphocyte antigen 6 complex, locus E (LY6E), mRNA
MCL	1	19	MOV10	9031.ENSGALP00000002366	Putative helicase mov-10; Probable RNA helicase. Required for RNA-mediated gene silencing by the RNA-induced silencing complex (RISC). Required for both miRNA-mediated translational repression and miRNA-mediated cleavage of complementary mRNAs by RISC (By similarity)
MCL	1	19	MX1	9031.ENSGALP00000025952	Interferon-induced gtp-binding protein mx; Does not show activity against influenza virus, VSV, Thogoto virus or Sendai virus
MCL	1	19	NMI	9031.ENSGALP00000020363	Uncharacterized protein; N-myc (and STAT) interactor
MCL	1	19	OASL	9031.ENSGALP00000022266	Gallus gallus 2'-5'-oligoadenylate synthetase-like (OASL), mRNA
MCL	1	19	PARP12	9031.ENSGALP00000020835	Poly [adp-ribose] polymerase 7/11/12/13; Poly (ADP-ribose) polymerase family, member 12
MCL	1	19	PARP9	9031.ENSGALP00000019703	Poly [adp-ribose] polymerase 9 isoform x1; Poly (ADP-ribose) polymerase family, member 9
MCL	1	19	PHF11	9031.ENSGALP00000029501	PHD finger protein 11
MCL	1	19	RNF213	9031.ENSGALP00000011305	E3 ubiquitin-protein ligase RNF213 isoform X1; Ring finger protein 213
MCL	1	19	TRAFD1	9031.ENSGALP00000007653	Traf-type zinc finger domain-containing protein 1; TRAF-type zinc finger domain containing 1
MCL	1	19	TRIM25	9031.ENSGALP00000004962	Tripartite motif-containing protein 25; Tripartite motif containing 25
MCL	1	19	USP18	9031.ENSGALP00000021279	Uncharacterized protein; Ubiquitin carboxyl-terminal hydrolase ; Belongs to the peptidase C19 family
MCL	1	19	WDR91	9031.ENSGALP00000019133	Wd repeat-containing protein 91; Functions as a negative regulator of the PI3 kinase/PI3K activity associated with endosomal membranes. By modifying the phosphatidylinositol 3-phosphate/PtdInsP3 content of endosomal membranes may regulate endosome fusion, recycling, sorting and early to late endosome transport
MCL	1	19	ZC3HAV1	9031.ENSGALP00000022512	Zinc finger CCCH-type antiviral protein 1
MCL	1	19	ZNFX1	9031.ENSGALP00000007750	NFX1-type zinc finger-containing protein 1; Zinc finger, NFX1-type containing 1
MCL	2	16	ANG	9031.ENSGALP00000040224	Angiogenin; Binds to actin on the surface of endothelial cells; once bound, angiogenin is endocytosed and translocated to the nucleus. Stimulates ribosomal RNA synthesis including that containing the initiation site sequences of 45S rRNA. Cleaves tRNA within anticodon loops to produce tRNA-derived stress-induced fragments (tiRNAs) which inhibit protein synthesis and triggers the assembly of stres…
MCL	2	16	CCR2	9031.ENSGALP00000019142	Uncharacterized protein; Gallus gallus chemokine (C-C motif) receptor 2 (CCR2), mRNA; Belongs to the G-protein coupled receptor 1 family
MCL	2	16	CD86	9031.ENSGALP00000036384	T-lymphocyte activation antigen cd86 precursor; Gallus gallus CD86 molecule (CD86), mRNA
MCL	2	16	CSF2RA	9031.ENSGALP00000029626	Colony stimulating factor 2 receptor, alpha, low-affinity (granulocyte-macrophage); Uncharacterized protein
MCL	2	16	FGL2	9031.ENSGALP00000013507	Fibroleukin precursor; Gallus gallus fibrinogen-like 2 (FGL2), mRNA
MCL	2	16	IGSF6	9031.ENSGALP00000032886	Immunoglobulin superfamily member 6 precursor
MCL	2	16	IL15	9031.ENSGALP00000037845	Interleukin 15 ; Belongs to the IL-15/IL-21 family
MCL	2	16	IL18	9031.ENSGALP00000012772	Interleukin 18; Augments natural killer cell activity in spleen cells and stimulates interferon gamma production in T-helper type I cells
MCL	2	16	IL1R2	9031.ENSGALP00000029598	Interleukin-1 receptor type 2 isoform X2; Interleukin 1 receptor, type II
MCL	2	16	LITAF	9031.ENSGALP00000005086	Lipopolysaccharide-induced tumor necrosis factor-alpha factor homolog; Plays a role in endosomal protein trafficking and in targeting proteins for lysosomal degradation. May also contribute to the regulation of gene expression in the nucleus. Binds DNA (in vitro) and may play a synergistic role in the nucleus in regulating the expression of numerous cytokines
MCL	2	16	LOC771888	9031.ENSGALP00000042876	Macrophage mannose receptor 1-like 4 precursor; Uncharacterized protein
MCL	2	16	LY96	9031.ENSGALP00000042386	Lymphocyte antigen 96 isoform x2; Lymphocyte antigen 96
MCL	2	16	MYB	9031.ENSGALP00000022584	Transcriptional activator myb; Transcriptional activator; DNA-binding protein that specifically recognize the sequence 5'-YAAC[GT]G-3'. Plays an important role in the control of proliferation and differentiation of hematopoietic progenitor cells
MCL	2	16	SPI1	9031.ENSGALP00000013176	Spi-1 proto-oncogene; Transcription factor PU.1
MCL	2	16	TIRAP	9031.ENSGALP00000001610	Gallus gallus toll-interleukin 1 receptor (TIR) domain containing adaptor protein (TIRAP), mRNA
MCL	2	16	TLR4	9031.ENSGALP00000011319	Toll-like receptor 4 precursor; Gallus gallus toll-like receptor 4 (TLR4), mRNA
MCL	3	7	HLX	9031.ENSGALP00000041483	H2.0-like homeobox protein isoform X1; H2.0-like homeobox
MCL	3	7	NCBP2	9031.ENSGALP00000011061	Nuclear cap-binding protein subunit 2 isoform 1; Component of the cap-binding complex (CBC), which binds co- transcriptionally to the 5' cap of pre-mRNAs and is involved in various processes such as pre-mRNA splicing, translation regulation, nonsense- mediated mRNA decay, RNA-mediated gene silencing (RNAi) by microRNAs (miRNAs) and mRNA export. The CBC complex is involved in mRNA export from the …
MCL	3	7	POLDIP3	9031.ENSGALP00000019330	Gallus gallus polymerase (DNA-directed), delta interacting protein 3 (POLDIP3), mRNA
MCL	3	7	SLBP	9031.ENSGALP00000025292	Histone rna hairpin-binding protein; Gallus gallus stem-loop binding protein (SLBP), mRNA
MCL	3	7	SNRPE	9031.ENSGALP00000000189	Small nuclear ribonucleoprotein E; Core component of the spliceosomal U1, U2, U4 and U5 small nuclear ribonucleoproteins (snRNPs), the building blocks of the spliceosome. Thereby, plays an important role in the splicing of cellular pre-mRNAs. Most spliceosomal snRNPs contain a common set of Sm proteins SNRPB, SNRPD1, SNRPD2, SNRPD3, SNRPE, SNRPF and SNRPG that assemble in a heptameric protein rin…
MCL	3	7	THOC1	9031.ENSGALP00000024009	Tho complex subunit 1 isoform 1; THO complex 1
MCL	3	7	THOC5	9031.ENSGALP00000037250	THO complex subunit 5 homolog; Acts as component of the THO subcomplex of the TREX complex which is thought to couple mRNA transcription, processing and nuclear export, and which specifically associates with spliced mRNA and not with unspliced pre-mRNA. TREX is recruited to spliced mRNAs by a transcription-independent mechanism, binds to mRNA upstream of the exon-junction complex (EJC) and is rec…
MCL	4	7	BCAP29	9031.ENSGALP00000012985	Gallus gallus B-cell receptor-associated protein 29 (BCAP29), mRNA
MCL	4	7	BCL2A1	9031.ENSGALP00000010509	Hematopoietic bcl-2-related protein a1; Gallus gallus BCL2-related protein A1 (BCL2A1), mRNA
MCL	4	7	C1QB	9031.ENSGALP00000007597	Complement c1q subcomponent subunit b; Complement component 1, q subcomponent, B chain
MCL	4	7	C3AR1	9031.ENSGALP00000021561	C3a anaphylatoxin chemotactic receptor; Gallus gallus complement component 3a receptor 1 (C3AR1), mRNA
MCL	4	7	IL10RB	9031.ENSGALP00000025643	Uncharacterized protein; Interleukin-10 receptor subunit beta precursor
MCL	4	7	RGS18	9031.ENSGALP00000003996	Gallus gallus regulator of G-protein signaling 18 (RGS18), mRNA
MCL	4	7	SLC2A6	9031.ENSGALP00000004710	Solute carrier family 2 (facilitated glucose transporter), member 6; Belongs to the major facilitator superfamily. Sugar transporter (TC 2.A.1.1) family
MCL	5	6	KANK1	9031.ENSGALP00000016496	Kn motif and ankyrin repeat domain-containing protein 1; KN motif and ankyrin repeat domains 1
MCL	5	6	PLEKHF2	9031.ENSGALP00000025718	Pleckstrin homology domain-containing family f member 2; May play a role in early endosome fusion upstream of RAB5, hence regulating receptor trafficking and fluid-phase transport. Enhances cellular sensitivity to TNF-induced apoptosis
MCL	5	6	RAB20	9031.ENSGALP00000027160	RAB20, member RAS oncogene family
MCL	5	6	RAB3IL1	9031.ENSGALP00000011643	Guanine nucleotide exchange factor for rab-3a; Gallus gallus RAB3A interacting protein (rabin3)-like 1 (RAB3IL1), mRNA
MCL	5	6	RABEP1	9031.ENSGALP00000039547	Gallus gallus rabaptin, RAB GTPase binding effector protein 1 (RABEP1), mRNA
MCL	5	6	SKAP2	9031.ENSGALP00000017977	Src kinase-associated phosphoprotein 2; Src kinase associated phosphoprotein 2
MCL	6	6	INSIG1	9031.ENSGALP00000028029	Insulin-induced gene 1 protein; Mediates feedback control of cholesterol synthesis
MCL	6	6	NPLOC4	9031.ENSGALP00000007280	Nuclear protein localization protein 4 homolog isoform x2; NPL4 homolog, ubiquitin recognition factor; Nuclear protein localization 4 homolog (S. cerevisiae)
MCL	6	6	RNF139	9031.ENSGALP00000026304	E3 ubiquitin-protein ligase RNF139; Gallus gallus ring finger protein 139 (RNF139), mRNA
MCL	6	6	RNFT1	9031.ENSGALP00000008344	Ring finger protein, transmembrane 1
MCL	6	6	VCP	9031.ENSGALP00000003089	Transitional endoplasmic reticulum atpase; Gallus gallus valosin containing protein (VCP), mRNA; Belongs to the AAA ATPase family
MCL	6	6	ZFAND2A	9031.ENSGALP00000004927	AN1-type zinc finger protein 2A isoform X2; Zinc finger, AN1-type domain 2A
MCL	7	6	FKBP15	9031.ENSGALP00000014343	Peptidylprolyl isomerase; FK506 binding protein 15, 133kDa
MCL	7	6	NOP14	9031.ENSGALP00000025188	NOP14 nucleolar protein
MCL	7	6	SLC31A1	9031.ENSGALP00000014356	Solute carrier family 31 (copper transporter), member 1
MCL	7	6	SLC46A2	9031.ENSGALP00000040780	Mfs transporter, pcft/hcp family, solute carrier family 46 (thymic stromal cotransporter), member 2; Solute carrier family 46, member 2
MCL	7	6	TBL3	9031.ENSGALP00000008904	U3 small nucleolar RNA-associated protein 13; Gallus gallus transducin (beta)-like 3 (TBL3), mRNA
MCL	7	6	TRUB1	9031.ENSGALP00000014785	TruB pseudouridine (psi) synthase family member 1
MCL	8	4	HSF2	9031.ENSGALP00000031100	Heat shock factor protein 2; DNA-binding protein that specifically binds heat shock promoter elements (HSE) and activates transcription. HSF2 shows constitutive DNA binding activity, even without heat shock
MCL	8	4	MAPK12	9031.ENSGALP00000014011	Mitogen-activated protein kinase 12
MCL	8	4	PRKAA1	9031.ENSGALP00000023897	Gallus gallus protein kinase, AMP-activated, alpha 1 catalytic subunit (PRKAA1), mRNA
MCL	8	4	SNTB1	9031.ENSGALP00000026399	Beta-1-syntrophin; Gallus gallus syntrophin, beta 1 (dystrophin-associated protein A1, 59kDa, basic component 1) (SNTB1), mRNA
MCL	9	4	MRPS34	9031.ENSGALP00000002760	28S ribosomal protein S34, mitochondrial; Gallus gallus mitochondrial ribosomal protein S34 (MRPS34), nuclear gene encoding mitochondrial protein, mRNA
MCL	9	4	NCF4	9031.ENSGALP00000036996	Gallus gallus neutrophil cytosolic factor 4, 40kDa (NCF4), mRNA
MCL	9	4	QRSL1	9031.ENSGALP00000024707	Glutamyl-tRNA(Gln) amidotransferase subunit A, mitochondrial; Allows the formation of correctly charged Gln-tRNA(Gln) through the transamidation of misacylated Glu-tRNA(Gln) in the mitochondria. The reaction takes place in the presence of glutamine and ATP through an activated gamma-phospho-Glu- tRNA(Gln); Belongs to the amidase family. GatA subfamily
MCL	9	4	RAP1B	9031.ENSGALP00000016120	Ras-related protein rap-1b precursor; Ras-related protein Rap-1b; Probable GTP-binding protein that possesses GTPase activity. May play a role in endothelial cell polarity and endothelial barrier function (By similarity)
MCL	10	4	CERS3	9031.ENSGALP00000023528	Ceramide synthase 3 isoform x2; Ceramide synthase 3
MCL	10	4	CHRNB4	9031.ENSGALP00000039014	Neuronal acetylcholine receptor subunit beta-4 precursor; After binding acetylcholine, the AChR responds by an extensive change in conformation that affects all subunits and leads to opening of an ion-conducting channel across the plasma membrane
MCL	10	4	DEGS1	9031.ENSGALP00000015178	Sphingolipid 4-desaturase/c4-monooxygenase; Sphingolipid delta(4)-desaturase DES1; Has sphingolipid-delta-4-desaturase activity. Converts D-erythro-sphinganine to D-erythro-sphingosine (E-sphing-4-enine) (By similarity)
MCL	10	4	ELOVL1	9031.ENSGALP00000016212	Elongation of very long chain fatty acids protein 1; Catalyzes the first and rate-limiting reaction of the four that constitute the long-chain fatty acids elongation cycle. This endoplasmic reticulum-bound enzymatic process, allows the addition of 2 carbons to the chain of long- and very long-chain fatty acids/VLCFAs per cycle. Condensing enzyme that exhibits activity toward saturated C18 to C26 …
MCL	11	4	CLCN7	9031.ENSGALP00000012212	H(+)/cl(-) exchange transporter 7; Gallus gallus chloride channel, voltage-sensitive 7 (CLCN7), mRNA
MCL	11	4	MFSD11	9031.ENSGALP00000002730	Major facilitator superfamily domain containing 11
MCL	11	4	MFSD8	9031.ENSGALP00000016559	Major facilitator superfamily domain-containing protein 8 isoform x2; Major facilitator superfamily domain containing 8
MCL	11	4	PPT1	9031.ENSGALP00000006259	Palmitoyl-protein thioesterase 1 precursor; Gallus gallus palmitoyl-protein thioesterase 1 (PPT1), mRNA
MCL	12	4	AP2B1	9031.ENSGALP00000003342	AP-2 complex subunit beta isoform X2; Adaptor-related protein complex 2, beta 1 subunit
MCL	12	4	AP2M1	9031.ENSGALP00000013724	AP-2 complex subunit mu-1; AP-2 complex subunit mu; Component of the adaptor complexes which link clathrin to receptors in coated vesicles. Clathrin-associated protein complexes are believed to interact with the cytoplasmic tails of membrane proteins, leading to their selection and concentration. AP50 is a subunit of the plasma membrane adaptor. The complex binds polyphosphoinositide-containing l…
MCL	12	4	AP3S1	9031.ENSGALP00000003683	AP-3 complex subunit sigma-1; Gallus gallus adaptor-related protein complex 3, sigma 1 subunit (AP3S1), mRNA
MCL	12	4	CLTC	9031.ENSGALP00000008236	Clathrin heavy chain 1; Clathrin heavy chain; Clathrin is the major protein of the polyhedral coat of coated pits and vesicles
MCL	13	4	ARF1	9031.ENSGALP00000038376	Uncharacterized protein; ADP-ribosylation factor 1 ; Belongs to the small GTPase superfamily. Arf family
MCL	13	4	ARF4	9031.ENSGALP00000009007	Adp-ribosylation factor 4; GTP-binding protein involved in protein trafficking; may modulate vesicle budding and uncoating within the Golgi apparatus
MCL	13	4	GNS	9031.ENSGALP00000016008	N-acetylglucosamine-6-sulfatase; Gallus gallus glucosamine (N-acetyl)-6-sulfatase (GNS), mRNA; Belongs to the sulfatase family
MCL	13	4	PLIN2	9031.ENSGALP00000024295	Perilipin-2; Perilipin; Gallus gallus perilipin 2 (PLIN2), mRNA; Belongs to the perilipin family
MCL	14	4	SIRT3	9031.ENSGALP00000006674	Nad-dependent protein deacetylase sirtuin-3, mitochondrial; NAD-dependent protein deacetylase
MCL	14	4	TUBAL3	9031.ENSGALP00000039436	Tubulin alpha-3 chain; Tubulin alpha chain; Tubulin is the major constituent of microtubules. It binds two moles of GTP, one at an exchangeable site on the beta chain and one at a non-exchangeable site on the alpha chain
MCL	14	4	TUBB2B	9031.ENSGALP00000020884	Tubulin beta-2 chain; Tubulin is the major constituent of microtubules. It binds two moles of GTP, one at an exchangeable site on the beta chain and one at a non-exchangeable site on the alpha chain; Belongs to the tubulin family
MCL	14	4	TUBB6	9031.ENSGALP00000042665	Tubulin beta-5 chain; Tubulin is the major constituent of microtubules. It binds two moles of GTP, one at an exchangeable site on the beta chain and one at a non-exchangeable site on the alpha chain
MCL	15	3	SNX2	9031.ENSGALP00000008547	Sorting nexin-1/2; Sorting nexin-2
MCL	15	3	VPS35	9031.ENSGALP00000006965	Vacuolar protein sorting-associated protein 35; Plays a role in vesicular protein sorting
MCL	15	3	VPS54	9031.ENSGALP00000014362	Vacuolar protein sorting-associated protein 54 isoform x2; VPS54, GARP complex subunit; Vacuolar protein sorting 54 homolog (S. cerevisiae)
MCL	16	3	LAMP1	9031.ENSGALP00000027119	Lysosome-associated membrane glycoprotein 1 precursor; Presents carbohydrate ligands to selectins. Also implicated in tumor cell metastasis
MCL	16	3	PCYOX1	9031.ENSGALP00000022465	Prenylcysteine oxidase / farnesylcysteine lyase; Prenylcysteine oxidase 1
MCL	16	3	VPS37A	9031.ENSGALP00000022155	VPS37A, ESCRT-I subunit; Vacuolar protein sorting 37 homolog A (S. cerevisiae)
MCL	17	3	NPC2	9031.ENSGALP00000016622	NPC intracellular cholesterol transporter 2; Gallus gallus Niemann-Pick disease, type C2 (NPC2), mRNA
MCL	17	3	NUS1	9031.ENSGALP00000023987	Dehydrodolichyl diphosphate syntase complex subunit nus1; Uncharacterized protein; Nuclear undecaprenyl pyrophosphate synthase 1 homolog (S. cerevisiae)
MCL	17	3	STARD3NL	9031.ENSGALP00000019684	STARD3 N-terminal-like protein isoform X1; STARD3 N-terminal like
MCL	18	3	BCL2L14	9031.ENSGALP00000018806	Uncharacterized protein; BCL2-like 14 (apoptosis facilitator)
MCL	18	3	BID	9031.ENSGALP00000021253	BH3-interacting domain death agonist; Induces caspases and apoptosis. Counters the protective effect of Bcl-2 (By similarity)
MCL	18	3	CASP18	9031.ENSGALP00000038353	Gallus gallus initiator caspase (CASP18), mRNA; Belongs to the peptidase C14A family
MCL	19	3	BDH2	9031.ENSGALP00000020134	3-hydroxybutyrate dehydrogenase, type 2
MCL	19	3	CRYZL1	9031.ENSGALP00000025722	Quinone oxidoreductase-like protein 1 isoform x1; Crystallin, zeta (quinone reductase)-like 1
MCL	19	3	MECR	9031.ENSGALP00000002172	Mitochondrial trans-2-enoyl-CoA reductase
MCL	20	3	ATP6V0B	9031.ENSGALP00000016395	V-type h+-transporting atpase 21kda proteolipid subunit; Gallus gallus ATPase, H+ transporting, lysosomal 21kDa, V0 subunit b (ATP6V0B), mRNA; Belongs to the V-ATPase proteolipid subunit family
MCL	20	3	ATP6V0C	9031.ENSGALP00000015002	V-type h+-transporting atpase 16kda proteolipid subunit; V-type proton ATPase proteolipid subunit; Proton-conducting pore forming subunit of the membrane integral V0 complex of vacuolar ATPase. V-ATPase is responsible for acidifying a variety of intracellular compartments in eukaryotic cells
MCL	20	3	ATP6V1A	9031.ENSGALP00000023849	Gallus gallus atpase, h+ transporting, lysosomal 70kda, v1 subunit a (atp6v1a), mrna.; Catalytic subunit of the peripheral V1 complex of vacuolar ATPase. V-ATPase vacuolar ATPase is responsible for acidifying a variety of intracellular compartments in eukaryotic cells. In aerobic conditions, involved in intracellular iron homeostasis, thus triggering the activity of Fe(2+) prolyl hydroxylase (PHD…
MCL	21	3	C6orf52	9031.ENSGALP00000020739	Trna selenocysteine 1-associated protein 1; Uncharacterized protein; Chromosome 6 open reading frame 52
MCL	21	3	EIF2AK1	9031.ENSGALP00000005347	Gallus gallus eukaryotic translation initiation factor 2-alpha kinase 1 (EIF2AK1), mRNA
MCL	21	3	EIF4E	9031.ENSGALP00000041184	Eukaryotic translation initiation factor 4E
MCL	22	3	B4GALT7	9031.ENSGALP00000040163	Xylosylprotein 4-beta-galactosyltransferase; Beta-1,4-galactosyltransferase 7; Gallus gallus xylosylprotein beta 1,4-galactosyltransferase, polypeptide 7 (galactosyltransferase I) (B4GALT7), mRNA
MCL	22	3	PLOD1	9031.ENSGALP00000007204	Procollagen-lysine,2-oxoglutarate 5-dioxygenase 1 precursor; Forms hydroxylysine residues in -Xaa-Lys-Gly- sequences in collagens. These hydroxylysines serve as sites of attachment for carbohydrate units and are essential for the stability of the intermolecular collagen cross-links
MCL	22	3	SDC4	9031.ENSGALP00000006255	Syndecan-4 precursor; Syndecan-4; Cell surface proteoglycan that bears heparan sulfate. Regulates exosome biogenesis in concert with SDCBP and PDCD6IP
MCL	23	3	MOCS1	9031.ENSGALP00000016313	Molybdenum cofactor synthesis 1
MCL	23	3	UBA2	9031.ENSGALP00000008003	Ubiquitin-like 1-activating enzyme e1 b; Gallus gallus ubiquitin-like modifier activating enzyme 2 (UBA2), mRNA
MCL	23	3	USP16	9031.ENSGALP00000025448	Ubiquitin carboxyl-terminal hydrolase 16 isoform x2; Ubiquitin carboxyl-terminal hydrolase 16; Specifically deubiquitinates 'Lys-120' of histone H2A (H2AK119Ub), a specific tag for epigenetic transcriptional repression, thereby acting as a coactivator. Deubiquitination of histone H2A is a prerequisite for subsequent phosphorylation at 'Ser-11' of histone H3 (H3S10ph), and is required for chromoso…
MCL	24	3	GSTK1	9031.ENSGALP00000042786	Gallus gallus glutathione S-transferase kappa 1 (GSTK1), nuclear gene encoding mitochondrial protein, mRNA
MCL	24	3	GSTZ1	9031.ENSGALP00000016967	Maleylacetoacetate isomerase isoform 1; Uncharacterized protein; Gallus gallus glutathione S-transferase zeta 1 (GSTZ1), transcript variant 2, mRNA
MCL	24	3	NPL	9031.ENSGALP00000007334	N-acetylneuraminate lyase; Catalyzes the cleavage of N-acetylneuraminic acid (sialic acid) to form pyruvate and N-acetylmannosamine via a Schiff base intermediate. It prevents sialic acids from being recycled and returning to the cell surface. Involved in the N-glycolylneuraminic acid (Neu5Gc) degradation pathway (By similarity)
MCL	25	3	ARL6	9031.ENSGALP00000029773	Adp-ribosylation factor-like protein 6; ADP-ribosylation factor-like 6; Belongs to the small GTPase superfamily. Arf family
MCL	25	3	CYTH1	9031.ENSGALP00000011471	Cytohesin-1; Cytohesin 1; Gallus gallus cytohesin 1 (CYTH1), mRNA
MCL	25	3	VMP1	9031.ENSGALP00000008272	Vacuole membrane protein 1 isoform x1; Vacuole membrane protein 1
MCL	26	2	IL4I1	9031.ENSGALP00000000108	L-amino-acid oxidase precursor; Amine oxidase; Gallus gallus interleukin 4 induced 1 (IL4I1), mRNA
MCL	26	2	NIT2	9031.ENSGALP00000024611	Nitrilase family, member 2
MCL	27	2	ACKR2	9031.ENSGALP00000008492	Atypical chemokine receptor 2; Belongs to the G-protein coupled receptor 1 family
MCL	27	2	CCL19	9031.ENSGALP00000043299	Chemokine (C-C motif) ligand 19
MCL	28	2	DRD2	9031.ENSGALP00000012625	Dopamine receptor 2 protein transcript variant 1; Gallus gallus dopamine receptor D2 (DRD2), mRNA; Belongs to the G-protein coupled receptor 1 family
MCL	28	2	MAOA	9031.ENSGALP00000026110	Gallus gallus monoamine oxidase A (MAOA), nuclear gene encoding mitochondrial protein, mRNA
MCL	29	2	ADSS	9031.ENSGALP00000017386	Adenylosuccinate synthetase isozyme 2; Plays an important role in the de novo pathway and in the salvage pathway of purine nucleotide biosynthesis. Catalyzes the first committed step in the biosynthesis of AMP from IMP (By similarity); Belongs to the adenylosuccinate synthetase family
MCL	29	2	APRT	9031.ENSGALP00000041532	Adenine phosphoribosyltransferase isoform 1; Gallus gallus adenine phosphoribosyltransferase (APRT), transcript variant 1, mRNA
MCL	30	2	COMMD10	9031.ENSGALP00000003621	Comm domain-containing protein 10; Gallus gallus COMM domain containing 10 (COMMD10), mRNA
MCL	30	2	RBBP5	9031.ENSGALP00000000941	RB binding protein 5, histone lysine methyltransferase complex subunit; Gallus gallus retinoblastoma binding protein 5 (RBBP5), mRNA
MCL	31	2	RANBP3	9031.ENSGALP00000000805	RAN binding protein 3
MCL	31	2	UCK2	9031.ENSGALP00000005542	Gallus gallus uridine-cytidine kinase 2 (UCK2), mRNA; Belongs to the uridine kinase family
MCL	32	2	SERPINE2	9031.ENSGALP00000008232	Serpin family E member 2; Gallus gallus serpin peptidase inhibitor, clade E (nexin, plasminogen activator inhibitor type 1), member 2 (SERPINE2), mRNA; Belongs to the serpin family
MCL	32	2	SNX5	9031.ENSGALP00000032624	Sorting nexin-5/6/32; Sorting nexin; Involved in several stages of intracellular trafficking
MCL	33	2	CTSS	9031.ENSGALP00000001120	Cathepsin s precursor; Gallus gallus cathepsin S (CTSS), mRNA; Belongs to the peptidase C1 family
MCL	33	2	GLIPR1L	9031.ENSGALP00000016601	Uncharacterized protein; Gallus gallus GLI pathogenesis-related 1-like (GLIPR1L), mRNA; Belongs to the CRISP family
MCL	34	2	RPAP2	9031.ENSGALP00000009558	Putative rna polymerase ii subunit b1 ctd phosphatase rpap2 isoform x1; RNA polymerase II associated protein 2
MCL	34	2	SSU72	9031.ENSGALP00000002256	RNA polymerase II subunit A C-terminal domain phosphatase SSU72; May be involved in the C-terminal domain of RNA polymerase II dephosphorylation, RNA processing and termination
MCL	35	2	DCP1B	9031.ENSGALP00000021215	Mrna-decapping enzyme 1b; Uncharacterized protein; Decapping mRNA 1B
MCL	35	2	WDFY1	9031.ENSGALP00000008268	Wd repeat and fyve domain-containing protein 1; Gallus gallus WD repeat and FYVE domain containing 1 (WDFY1), mRNA
MCL	36	2	BLOC1S4	9031.ENSGALP00000022076	Biogenesis of lysosomal organelles complex-1, subunit 4, cappuccino
MCL	36	2	CMPK2	9031.ENSGALP00000042236	Uncharacterized protein; Cytidine monophosphate (UMP-CMP) kinase 2, mitochondrial
MCL	37	2	AMDHD2	9031.ENSGALP00000015013	N-acetylglucosamine-6-phosphate deacetylase; Belongs to the metallo-dependent hydrolases superfamily. NagA family
MCL	37	2	ARHGAP12	9031.ENSGALP00000011728	Rho gtpase-activating protein 12 isoform x1; Rho GTPase activating protein 12
MCL	38	2	HSPA4	9031.ENSGALP00000011770	Heat shock 70kDa protein 4
MCL	38	2	TTC31	9031.ENSGALP00000041427	Uncharacterized protein; Tetratricopeptide repeat domain 31
MCL	39	2	RIPK2	9031.ENSGALP00000040927	Receptor-interacting serine/threonine-protein kinase 2; Serine/threonine/tyrosine kinase that plays an essential role in modulation of innate and adaptive immune responses. Upon stimulation by bacterial peptidoglycans, NOD1 and NOD2 are activated, oligomerize and recruit RIPK2 through CARD-CARD domains
MCL	39	2	SNX16	9031.ENSGALP00000041232	Sorting nexin-16; Gallus gallus sorting nexin 16 (SNX16), mRNA
MCL	40	2	DRAM1	9031.ENSGALP00000020794	Dna damage-regulated autophagy modulator protein 1 isoform x2; DNA-damage regulated autophagy modulator 1
MCL	40	2	SLC2A5	9031.ENSGALP00000003884	Mfs transporter, sp family, solute carrier family 2 (facilitated glucose/fructose transporter), member 5; Uncharacterized protein; Belongs to the major facilitator superfamily. Sugar transporter (TC 2.A.1.1) family
MCL	41	2	AZIN1	9031.ENSGALP00000035817	Gallus gallus antizyme inhibitor 1 (AZIN1), mRNA; Belongs to the Orn/Lys/Arg decarboxylase class-II family
MCL	41	2	CPS1	9031.ENSGALP00000004647	Carbamoyl-phosphate synthase [ammonia], mitochondrial; Uncharacterized protein; Gallus gallus carbamoyl-phosphate synthase 1, mitochondrial (CPS1), nuclear gene encoding mitochondrial protein, mRNA
MCL	42	2	ADAP2	9031.ENSGALP00000005249	Arf-gap with dual ph domain-containing protein 2; ArfGAP with dual PH domains 2
MCL	42	2	IFI35	9031.ENSGALP00000004461	Interferon-induced protein 35
MCL	43	2	NET1	9031.ENSGALP00000013731	Neuroepithelial cell-transforming gene 1 protein; Uncharacterized protein; Gallus gallus neuroepithelial cell transforming 1 (NET1), mRNA
MCL	43	2	RHOT1	9031.ENSGALP00000005362	Mitochondrial rho gtpase 1; Mitochondrial GTPase involved in mitochondrial trafficking. Probably involved in control of anterograde transport of mitochondria and their subcellular distribution (By similarity)
MCL	44	2	CDH19	9031.ENSGALP00000036136	Cadherin-19 precursor; Cadherins are calcium-dependent cell adhesion proteins
MCL	44	2	KCNJ6	9031.ENSGALP00000025820	G protein-activated inward rectifier potassium channel 2 isoform x1; Potassium inwardly-rectifying channel, subfamily J, member 6
MCL	45	2	KIN	9031.ENSGALP00000010937	Low quality protein: dna/rna-binding protein kin17; Kin17 DNA and RNA binding protein
MCL	45	2	KLHL10	9031.ENSGALP00000005725	Kelch like family member 10; Gallus gallus kelch-like 10 (Drosophila) (KLHL10), mRNA
MCL	46	2	DNAJB12	9031.ENSGALP00000039901	Gallus gallus DnaJ (Hsp40) homolog, subfamily B, member 12 (DNAJB12), mRNA
MCL	46	2	EMC1	9031.ENSGALP00000006311	Gallus gallus ER membrane protein complex subunit 1 (EMC1), mRNA; Belongs to the EMC1 family
MCL	47	2	FAM46A	9031.ENSGALP00000025530	Putative nucleotidyltransferase fam46a; Family with sequence similarity 46 member A; Uncharacterized protein LOC421845
MCL	47	2	TMEM167A	9031.ENSGALP00000043412	Protein kish-a precursor; Protein kish-A; Involved in the early part of the secretory pathway
MCL	48	2	PRTG	9031.ENSGALP00000006943	Protogenin precursor; May play a role in anteroposterior axis elongation
MCL	48	2	SESTD1	9031.ENSGALP00000014676	SEC14 domain and spectrin repeat-containing protein 1 isoform X1; SEC14 and spectrin domains 1
MCL	49	2	PIGA	9031.ENSGALP00000026670	Phosphatidylinositol n-acetylglucosaminyltransferase subunit a; Gallus gallus phosphatidylinositol glycan anchor biosynthesis, class A (PIGA), mRNA
MCL	49	2	PIGB	9031.ENSGALP00000007031	Gpi mannosyltransferase 3; Mannosyltransferase; Phosphatidylinositol glycan anchor biosynthesis, class B
MCL	50	2	CREM	9031.ENSGALP00000011458	Gallus gallus cAMP responsive element modulator (CREM), transcript variant 2, mRNA
MCL	50	2	TNNT3	9031.ENSGALP00000010605	Troponin T, fast skeletal muscle isoforms; Troponin T is the tropomyosin-binding subunit of troponin, the thin filament regulatory complex which confers calcium-sensitivity to striated muscle actomyosin ATPase activity
MCL	51	2	RBM43	9031.ENSGALP00000020362	Rna-binding protein 43 isoform x1; RNA binding motif protein 43
MCL	51	2	TSEN2	9031.ENSGALP00000007969	Trna-splicing endonuclease subunit sen2; Constitutes one of the two catalytic subunit of the tRNA- splicing endonuclease complex, a complex responsible for identification and cleavage of the splice sites in pre-tRNA. It cleaves pre-tRNA at the 5'- and 3'-splice sites to release the intron. The products are an intron and two tRNA half-molecules bearing 2',3'-cyclic phosphate and 5'-OH termini. The…
MCL	52	2	CLCN5	9031.ENSGALP00000011690	H(+)/cl(-) exchange transporter 5 isoform x1; Chloride channel, voltage-sensitive 5
MCL	52	2	DALRD3	9031.ENSGALP00000011210	Dalr anticodon-binding domain-containing protein 3 isoform x3; DALR anticodon binding domain containing 3
MCL	53	2	NBN	9031.ENSGALP00000041080	Nibrin; Component of the MRE11-RAD50-NBN (MRN complex) which plays a critical role in the cellular response to DNA damage and the maintenance of chromosome integrity. The complex is involved in double- strand break (DSB) repair, DNA recombination, maintenance of telomere integrity, cell cycle checkpoint control and meiosis. The complex possesses single-strand endonuclease activity and double-stra…
MCL	53	2	RAD17	9031.ENSGALP00000036846	Cell cycle checkpoint protein rad17; Uncharacterized protein; Gallus gallus RAD17 homolog (S. pombe) (RAD17), mRNA
MCL	54	2	FBXO28	9031.ENSGALP00000015179	F-box protein 28
MCL	54	2	FBXO45	9031.ENSGALP00000010315	F-box/spry domain-containing protein 1; F-box protein 45
MCL	55	2	EXD3	9031.ENSGALP00000014554	Exonuclease mut-7 homolog isoform x8; Uncharacterized protein; Exonuclease 3'-5' domain containing 3
MCL	55	2	PNLDC1	9031.ENSGALP00000018968	Poly(a)-specific ribonuclease pnldc1 isoform x2; poly(A)-specific ribonuclease (PARN)-like domain containing 1
MCL	56	2	BCDIN3D	9031.ENSGALP00000043039	Pre-mirna 5'-monophosphate methyltransferase; BCDIN3 domain containing
MCL	56	2	TRMT5	9031.ENSGALP00000019401	tRNA (guanine(37)-N1)-methyltransferase; Specifically methylates the N1 position of guanosine-37 in various cytoplasmic and mitochondrial tRNAs. Methylation is not dependent on the nature of the nucleoside 5' of the target nucleoside. This is the first step in the biosynthesis of wybutosine (yW), a modified base adjacent to the anticodon of tRNAs and required for accurate decoding; Belongs to the…
MCL	57	2	LRRFIP2	9031.ENSGALP00000020011	Leucine-rich repeat flightless-interacting protein 2 isoform x1; Uncharacterized protein; Leucine rich repeat (in FLII) interacting protein 2
MCL	57	2	WDR1	9031.ENSGALP00000024078	Wd repeat-containing protein 1; Induces disassembly of actin filaments in conjunction with ADF/cofilin family proteins. Enhances cofilin-mediated actin severing (By similarity)
MCL	58	2	NEK9	9031.ENSGALP00000016773	Nima (never in mitosis gene a)-related kinase 9; NIMA-related kinase 9
MCL	58	2	ZC2HC1C	9031.ENSGALP00000016751	Uncharacterized protein; Zinc finger, C2HC-type containing 1C
MCL	59	2	BCS1L	9031.ENSGALP00000018548	BCS1 homolog, ubiquinol-cytochrome c reductase complex chaperone; Gallus gallus BCS1-like (S. cerevisiae) (BCS1L), nuclear gene encoding mitochondrial protein, mRNA; Belongs to the AAA ATPase family
MCL	59	2	UQCRQ	9031.ENSGALP00000041473	Uncharacterized protein; Ubiquinol-cytochrome c reductase complex III subunit VII
MCL	60	2	AKAP17A	9031.ENSGALP00000026874	Splicing factor, arginine/serine-rich 17; Gallus gallus A kinase (PRKA) anchor protein 17A (AKAP17A), mRNA
MCL	60	2	PLCXD1	9031.ENSGALP00000026933	Gallus gallus phosphatidylinositol-specific phospholipase C, X domain containing 1 (PLCXD1), mRNA
MCL	61	1	MAT1A	9031.ENSGALP00000003899	S-adenosylmethionine synthetase; S-adenosylmethionine synthase; Catalyzes the formation of S-adenosylmethionine from methionine and ATP
MCL	62	1	STX12	9031.ENSGALP00000001024	Syntaxin-12 isoform X2; Syntaxin 12; Belongs to the syntaxin family
MCL	63	1	GOSR1	9031.ENSGALP00000006887	Golgi SNAP receptor complex member 1; Involved in transport from the ER to the Golgi apparatus as well as in intra-Golgi transport. It belongs to a super-family of proteins called t-SNAREs or soluble NSF (N-ethylmaleimide- sensitive factor) attachment protein receptor
MCL	64	1	TLR3	9031.ENSGALP00000043092	Toll-like receptor 3 precursor; Gallus gallus toll-like receptor 3 (TLR3), mRNA
MCL	65	1	SQSTM1	9031.ENSGALP00000009486	Sequestosome-1 isoform X1; Sequestosome 1
MCL	66	1	ERAP1	9031.ENSGALP00000023617	Adipocyte-derived leucine aminopeptidase; Aminopeptidase; Endoplasmic reticulum aminopeptidase 1
MCL	67	1	CNDP2	9031.ENSGALP00000022235	Cytosolic non-specific dipeptidase; Gallus gallus CNDP dipeptidase 2 (metallopeptidase M20 family) (CNDP2), mRNA
MCL	68	1	YWHAG	9031.ENSGALP00000027989	14-3-3 protein gamma/eta; Adapter protein implicated in the regulation of a large spectrum of both general and specialized signaling pathways. Binds to a large number of partners, usually by recognition of a phosphoserine or phosphothreonine motif. Binding generally results in the modulation of the activity of the binding partner (By similarity)
MCL	69	1	TNFRSF1A	9031.ENSGALP00000023975	Uncharacterized protein; Gallus gallus tumor necrosis factor receptor superfamily, member 1A (TNFRSF1A), mRNA
MCL	70	1	USP25	9031.ENSGALP00000025263	Ubiquitin carboxyl-terminal hydrolase 25 isoform x1; Ubiquitin specific peptidase 25; Belongs to the peptidase C19 family
MCL	71	1	USP15	9031.ENSGALP00000015877	Uncharacterized protein; Gallus gallus ubiquitin specific peptidase 15 (USP15), transcript variant 1, mRNA; Belongs to the peptidase C19 family
MCL	72	1	PRDX1	9031.ENSGALP00000016629	Peroxiredoxin-1; Thiol-specific peroxidase that catalyzes the reduction of hydrogen peroxide and organic hydroperoxides to water and alcohols, respectively. Plays a role in cell protection against oxidative stress by detoxifying peroxides and as sensor of hydrogen peroxide-mediated signaling events. Might participate in the signaling cascades of growth factors and tumor necrosis factor-alpha by r…
MCL	73	1	CAPZA2	9031.ENSGALP00000015277	Capping protein (actin filament) muscle z-line, alpha; F-actin-capping protein subunit alpha-2; F-actin-capping proteins bind in a Ca(2+)-independent manner to the fast growing ends of actin filaments (barbed end) thereby blocking the exchange of subunits at these ends. Unlike other capping proteins (such as gelsolin and severin), these proteins do not sever actin filaments. CapZ may mediate the …
MCL	74	1	PEPD	9031.ENSGALP00000007819	Xaa-pro dipeptidase; Gallus gallus peptidase D (PEPD), mRNA
MCL	75	1	GSPT1	9031.ENSGALP00000040337	Eukaryotic peptide chain release factor gtp-binding subunit erf3a; Uncharacterized protein; Gallus gallus G1 to S phase transition 1 (GSPT1), mRNA
MCL	76	1	RCSD1	9031.ENSGALP00000024858	Gallus gallus RCSD domain containing 1 (RCSD1), mRNA

## Sheet: Table S5
TableS5 GO enrichment results of blue module for ME treatment (MCL cluster 1)
#term ID	term description	observed gene count	background gene count	strength	false discovery rate	matching proteins in your network (IDs)	matching proteins in your network (labels)
GO:0051607	Defense response to virus	7	104	1.74	3.69e-07	9031.ENSGALP00000004962,9031.ENSGALP00000015683,9031.ENSGALP00000017163,9031.ENSGALP00000019701,9031.ENSGALP00000019703,9031.ENSGALP00000022266,9031.ENSGALP00000022512	TRIM25,DDX60,EIF2AK2,DTX3L,PARP9,OASL,ZC3HAV1
GO:0045087	Innate immune response	8	309	1.32	5.72e-06	9031.ENSGALP00000004962,9031.ENSGALP00000015683,9031.ENSGALP00000017163,9031.ENSGALP00000019701,9031.ENSGALP00000019703,9031.ENSGALP00000020363,9031.ENSGALP00000022266,9031.ENSGALP00000022512	TRIM25,DDX60,EIF2AK2,DTX3L,PARP9,NMI,OASL,ZC3HAV1
GO:1903901	Negative regulation of viral life cycle	4	30	2.04	0.00012	9031.ENSGALP00000004962,9031.ENSGALP00000017163,9031.ENSGALP00000022266,9031.ENSGALP00000022512	TRIM25,EIF2AK2,OASL,ZC3HAV1
GO:0050688	Regulation of defense response to virus	4	48	1.83	0.00032	9031.ENSGALP00000015683,9031.ENSGALP00000019701,9031.ENSGALP00000019703,9031.ENSGALP00000022512	DDX60,DTX3L,PARP9,ZC3HAV1
GO:0002831	Regulation of response to biotic stimulus	5	134	1.48	0.00037	9031.ENSGALP00000007653,9031.ENSGALP00000015683,9031.ENSGALP00000019701,9031.ENSGALP00000019703,9031.ENSGALP00000022512	TRAFD1,DDX60,DTX3L,PARP9,ZC3HAV1
GO:0031347	Regulation of defense response	6	259	1.28	0.00037	9031.ENSGALP00000007653,9031.ENSGALP00000015683,9031.ENSGALP00000019701,9031.ENSGALP00000019703,9031.ENSGALP00000021279,9031.ENSGALP00000022512	TRAFD1,DDX60,DTX3L,PARP9,USP18,ZC3HAV1
GO:0002376	Immune system process	9	1140	0.81	0.0017	9031.ENSGALP00000004962,9031.ENSGALP00000015683,9031.ENSGALP00000017163,9031.ENSGALP00000019701,9031.ENSGALP00000019703,9031.ENSGALP00000020363,9031.ENSGALP00000022266,9031.ENSGALP00000022512,9031.ENSGALP00000025978	TRIM25,DDX60,EIF2AK2,DTX3L,PARP9,NMI,OASL,ZC3HAV1,LY6E
GO:0045071	Negative regulation of viral genome replication	3	22	2.05	0.0018	9031.ENSGALP00000017163,9031.ENSGALP00000022266,9031.ENSGALP00000022512	EIF2AK2,OASL,ZC3HAV1
GO:0006471	Protein adp-ribosylation	3	24	2.01	0.002	9031.ENSGALP00000019703,9031.ENSGALP00000020835,9031.ENSGALP00000022512	PARP9,PARP12,ZC3HAV1
GO:0080134	Regulation of response to stress	7	667	0.93	0.0039	9031.ENSGALP00000007653,9031.ENSGALP00000015683,9031.ENSGALP00000017163,9031.ENSGALP00000019701,9031.ENSGALP00000019703,9031.ENSGALP00000021279,9031.ENSGALP00000022512	TRAFD1,DDX60,EIF2AK2,DTX3L,PARP9,USP18,ZC3HAV1
GO:0032101	Regulation of response to external stimulus	6	437	1.05	0.0043	9031.ENSGALP00000007653,9031.ENSGALP00000015683,9031.ENSGALP00000019701,9031.ENSGALP00000019703,9031.ENSGALP00000021279,9031.ENSGALP00000022512	TRAFD1,DDX60,DTX3L,PARP9,USP18,ZC3HAV1
GO:0002682	Regulation of immune system process	7	744	0.89	0.0073	9031.ENSGALP00000007653,9031.ENSGALP00000015683,9031.ENSGALP00000017163,9031.ENSGALP00000019701,9031.ENSGALP00000019703,9031.ENSGALP00000022512,9031.ENSGALP00000029501	TRAFD1,DDX60,EIF2AK2,DTX3L,PARP9,ZC3HAV1,PHF11
GO:0048583	Regulation of response to stimulus	11	2380	0.58	0.0095	9031.ENSGALP00000004962,9031.ENSGALP00000007653,9031.ENSGALP00000011305,9031.ENSGALP00000015683,9031.ENSGALP00000017163,9031.ENSGALP00000019701,9031.ENSGALP00000019703,9031.ENSGALP00000021279,9031.ENSGALP00000022512,9031.ENSGALP00000025978,9031.ENSGALP00000029501	TRIM25,TRAFD1,RNF213,DDX60,EIF2AK2,DTX3L,PARP9,USP18,ZC3HAV1,LY6E,PHF11
GO:1900246	Positive regulation of rig-i signaling pathway	2	6	2.43	0.0136	9031.ENSGALP00000015683,9031.ENSGALP00000022512	DDX60,ZC3HAV1
GO:0002833	Positive regulation of response to biotic stimulus	3	63	1.59	0.0211	9031.ENSGALP00000015683,9031.ENSGALP00000019703,9031.ENSGALP00000022512	DDX60,PARP9,ZC3HAV1
GO:0035563	Positive regulation of chromatin binding	2	8	2.31	0.0211	9031.ENSGALP00000019701,9031.ENSGALP00000019703	DTX3L,PARP9
GO:2001034	Positive regulation of double-strand break repair via nonhomologous end joining	2	8	2.31	0.0211	9031.ENSGALP00000019701,9031.ENSGALP00000019703	DTX3L,PARP9

## Sheet: Table S6
TableS6 GO enrichment results of blue module for ME treatment (MCL cluster 2)
#term ID	term description	observed gene count	background gene count	strength	false discovery rate	matching proteins in your network (IDs)	matching proteins in your network (labels)
GO:0006955	Immune response	10	605	1.2	5.71e-07	9031.ENSGALP00000001610,9031.ENSGALP00000011319,9031.ENSGALP00000012772,9031.ENSGALP00000013507,9031.ENSGALP00000019142,9031.ENSGALP00000032886,9031.ENSGALP00000036384,9031.ENSGALP00000037845,9031.ENSGALP00000042386,9031.ENSGALP00000042876	TIRAP,TLR4,IL18,FGL2,CCR2,IGSF6,CD86,IL15,LY96,LOC771888
GO:0002376	Immune system process	11	1140	0.97	5.48e-06	9031.ENSGALP00000001610,9031.ENSGALP00000011319,9031.ENSGALP00000012772,9031.ENSGALP00000013176,9031.ENSGALP00000013507,9031.ENSGALP00000019142,9031.ENSGALP00000032886,9031.ENSGALP00000036384,9031.ENSGALP00000037845,9031.ENSGALP00000042386,9031.ENSGALP00000042876	TIRAP,TLR4,IL18,SPI1,FGL2,CCR2,IGSF6,CD86,IL15,LY96,LOC771888
GO:0007166	Cell surface receptor signaling pathway	10	1332	0.86	0.00037	9031.ENSGALP00000001610,9031.ENSGALP00000011319,9031.ENSGALP00000013176,9031.ENSGALP00000019142,9031.ENSGALP00000029598,9031.ENSGALP00000029626,9031.ENSGALP00000032886,9031.ENSGALP00000036384,9031.ENSGALP00000037845,9031.ENSGALP00000042386	TIRAP,TLR4,SPI1,CCR2,IL1R2,CSF2RA,IGSF6,CD86,IL15,LY96
GO:0045321	Leukocyte activation	6	271	1.33	0.00053	9031.ENSGALP00000011319,9031.ENSGALP00000012772,9031.ENSGALP00000013176,9031.ENSGALP00000013507,9031.ENSGALP00000036384,9031.ENSGALP00000037845	TLR4,IL18,SPI1,FGL2,CD86,IL15
GO:0006954	Inflammatory response	5	219	1.34	0.0024	9031.ENSGALP00000001610,9031.ENSGALP00000011319,9031.ENSGALP00000012772,9031.ENSGALP00000019142,9031.ENSGALP00000042386	TIRAP,TLR4,IL18,CCR2,LY96
GO:0007165	Signal transduction	12	2945	0.6	0.0024	9031.ENSGALP00000001610,9031.ENSGALP00000005086,9031.ENSGALP00000011319,9031.ENSGALP00000012772,9031.ENSGALP00000013176,9031.ENSGALP00000019142,9031.ENSGALP00000029598,9031.ENSGALP00000029626,9031.ENSGALP00000032886,9031.ENSGALP00000036384,9031.ENSGALP00000037845,9031.ENSGALP00000042386	TIRAP,LITAF,TLR4,IL18,SPI1,CCR2,IL1R2,CSF2RA,IGSF6,CD86,IL15,LY96
GO:0019221	Cytokine-mediated signaling pathway	5	199	1.39	0.0024	9031.ENSGALP00000013176,9031.ENSGALP00000019142,9031.ENSGALP00000029598,9031.ENSGALP00000029626,9031.ENSGALP00000037845	SPI1,CCR2,IL1R2,CSF2RA,IL15
GO:0046649	Lymphocyte activation	5	218	1.35	0.0024	9031.ENSGALP00000012772,9031.ENSGALP00000013176,9031.ENSGALP00000013507,9031.ENSGALP00000036384,9031.ENSGALP00000037845	IL18,SPI1,FGL2,CD86,IL15
GO:0071219	Cellular response to molecule of bacterial origin	4	81	1.68	0.0024	9031.ENSGALP00000001610,9031.ENSGALP00000011319,9031.ENSGALP00000042386,9031.ENSGALP00000042876	TIRAP,TLR4,LY96,LOC771888
GO:0071345	Cellular response to cytokine stimulus	6	378	1.19	0.0024	9031.ENSGALP00000013176,9031.ENSGALP00000019142,9031.ENSGALP00000029598,9031.ENSGALP00000029626,9031.ENSGALP00000037845,9031.ENSGALP00000042876	SPI1,CCR2,IL1R2,CSF2RA,IL15,LOC771888
GO:0010033	Response to organic substance	9	1483	0.77	0.003	9031.ENSGALP00000001610,9031.ENSGALP00000011319,9031.ENSGALP00000013176,9031.ENSGALP00000019142,9031.ENSGALP00000029598,9031.ENSGALP00000029626,9031.ENSGALP00000037845,9031.ENSGALP00000042386,9031.ENSGALP00000042876	TIRAP,TLR4,SPI1,CCR2,IL1R2,CSF2RA,IL15,LY96,LOC771888
GO:0070887	Cellular response to chemical stimulus	9	1504	0.76	0.003	9031.ENSGALP00000001610,9031.ENSGALP00000011319,9031.ENSGALP00000013176,9031.ENSGALP00000019142,9031.ENSGALP00000029598,9031.ENSGALP00000029626,9031.ENSGALP00000037845,9031.ENSGALP00000042386,9031.ENSGALP00000042876	TIRAP,TLR4,SPI1,CCR2,IL1R2,CSF2RA,IL15,LY96,LOC771888
GO:0032496	Response to lipopolysaccharide	4	125	1.49	0.004	9031.ENSGALP00000001610,9031.ENSGALP00000011319,9031.ENSGALP00000042386,9031.ENSGALP00000042876	TIRAP,TLR4,LY96,LOC771888
GO:0051716	Cellular response to stimulus	13	4094	0.49	0.004	9031.ENSGALP00000001610,9031.ENSGALP00000005086,9031.ENSGALP00000011319,9031.ENSGALP00000012772,9031.ENSGALP00000013176,9031.ENSGALP00000019142,9031.ENSGALP00000029598,9031.ENSGALP00000029626,9031.ENSGALP00000032886,9031.ENSGALP00000036384,9031.ENSGALP00000037845,9031.ENSGALP00000042386,9031.ENSGALP00000042876	TIRAP,LITAF,TLR4,IL18,SPI1,CCR2,IL1R2,CSF2RA,IGSF6,CD86,IL15,LY96,LOC771888
GO:0071310	Cellular response to organic substance	8	1156	0.83	0.004	9031.ENSGALP00000011319,9031.ENSGALP00000013176,9031.ENSGALP00000019142,9031.ENSGALP00000029598,9031.ENSGALP00000029626,9031.ENSGALP00000037845,9031.ENSGALP00000042386,9031.ENSGALP00000042876	TLR4,SPI1,CCR2,IL1R2,CSF2RA,IL15,LY96,LOC771888
GO:0050896	Response to stimulus	14	5070	0.43	0.0044	9031.ENSGALP00000001610,9031.ENSGALP00000005086,9031.ENSGALP00000011319,9031.ENSGALP00000012772,9031.ENSGALP00000013176,9031.ENSGALP00000013507,9031.ENSGALP00000019142,9031.ENSGALP00000029598,9031.ENSGALP00000029626,9031.ENSGALP00000032886,9031.ENSGALP00000036384,9031.ENSGALP00000037845,9031.ENSGALP00000042386,9031.ENSGALP00000042876	TIRAP,LITAF,TLR4,IL18,SPI1,FGL2,CCR2,IL1R2,CSF2RA,IGSF6,CD86,IL15,LY96,LOC771888
GO:0002224	Toll-like receptor signaling pathway	3	39	1.87	0.0046	9031.ENSGALP00000001610,9031.ENSGALP00000011319,9031.ENSGALP00000042386	TIRAP,TLR4,LY96
GO:0032497	Detection of lipopolysaccharide	2	4	2.69	0.0062	9031.ENSGALP00000011319,9031.ENSGALP00000042386	TLR4,LY96
GO:0006952	Defense response	6	588	1	0.0068	9031.ENSGALP00000001610,9031.ENSGALP00000011319,9031.ENSGALP00000012772,9031.ENSGALP00000019142,9031.ENSGALP00000042386,9031.ENSGALP00000042876	TIRAP,TLR4,IL18,CCR2,LY96,LOC771888
GO:0001817	Regulation of cytokine production	5	346	1.15	0.0076	9031.ENSGALP00000001610,9031.ENSGALP00000012772,9031.ENSGALP00000029598,9031.ENSGALP00000037845,9031.ENSGALP00000042386	TIRAP,IL18,IL1R2,IL15,LY96
GO:0001819	Positive regulation of cytokine production	4	199	1.29	0.0157	9031.ENSGALP00000001610,9031.ENSGALP00000012772,9031.ENSGALP00000037845,9031.ENSGALP00000042386	TIRAP,IL18,IL15,LY96
GO:0002274	Myeloid leukocyte activation	3	68	1.63	0.0164	9031.ENSGALP00000011319,9031.ENSGALP00000013176,9031.ENSGALP00000037845	TLR4,SPI1,IL15
GO:0050671	Positive regulation of lymphocyte proliferation	3	68	1.63	0.0164	9031.ENSGALP00000001610,9031.ENSGALP00000012772,9031.ENSGALP00000037845	TIRAP,IL18,IL15
GO:0071222	Cellular response to lipopolysaccharide	3	74	1.59	0.0179	9031.ENSGALP00000011319,9031.ENSGALP00000042386,9031.ENSGALP00000042876	TLR4,LY96,LOC771888
GO:0034142	Toll-like receptor 4 signaling pathway	2	10	2.29	0.0181	9031.ENSGALP00000001610,9031.ENSGALP00000042386	TIRAP,LY96
GO:0051249	Regulation of lymphocyte activation	4	225	1.24	0.0197	9031.ENSGALP00000001610,9031.ENSGALP00000012772,9031.ENSGALP00000013507,9031.ENSGALP00000037845	TIRAP,IL18,FGL2,IL15
GO:0030225	Macrophage differentiation	2	12	2.21	0.023	9031.ENSGALP00000013176,9031.ENSGALP00000037845	SPI1,IL15
GO:0031347	Regulation of defense response	4	259	1.18	0.0304	9031.ENSGALP00000001610,9031.ENSGALP00000013507,9031.ENSGALP00000029598,9031.ENSGALP00000037845	TIRAP,FGL2,IL1R2,IL15
GO:1901701	Cellular response to oxygen-containing compound	5	517	0.97	0.0322	9031.ENSGALP00000001610,9031.ENSGALP00000011319,9031.ENSGALP00000013176,9031.ENSGALP00000042386,9031.ENSGALP00000042876	TIRAP,TLR4,SPI1,LY96,LOC771888
GO:0050794	Regulation of cellular process	15	7568	0.28	0.0402	9031.ENSGALP00000001610,9031.ENSGALP00000005086,9031.ENSGALP00000011319,9031.ENSGALP00000012772,9031.ENSGALP00000013176,9031.ENSGALP00000013507,9031.ENSGALP00000019142,9031.ENSGALP00000022584,9031.ENSGALP00000029598,9031.ENSGALP00000029626,9031.ENSGALP00000032886,9031.ENSGALP00000036384,9031.ENSGALP00000037845,9031.ENSGALP00000040224,9031.ENSGALP00000042386	TIRAP,LITAF,TLR4,IL18,SPI1,FGL2,CCR2,MYB,IL1R2,CSF2RA,IGSF6,CD86,IL15,ANG,LY96
GO:0045087	Innate immune response	4	309	1.1	0.0486	9031.ENSGALP00000001610,9031.ENSGALP00000011319,9031.ENSGALP00000042386,9031.ENSGALP00000042876	TIRAP,TLR4,LY96,LOC771888
GO:0031663	Lipopolysaccharide-mediated signaling pathway	2	21	1.97	0.0487	9031.ENSGALP00000011319,9031.ENSGALP00000042386	TLR4,LY96
GO:0004888	Transmembrane signaling receptor activity	6	738	0.9	0.0398	9031.ENSGALP00000011319,9031.ENSGALP00000019142,9031.ENSGALP00000029598,9031.ENSGALP00000029626,9031.ENSGALP00000032886,9031.ENSGALP00000042876	TLR4,CCR2,IL1R2,CSF2RA,IGSF6,LOC771888
GO:0004896	Cytokine receptor activity	3	79	1.57	0.0398	9031.ENSGALP00000019142,9031.ENSGALP00000029598,9031.ENSGALP00000029626	CCR2,IL1R2,CSF2RA
GO:0035325	Toll-like receptor binding	2	6	2.51	0.0398	9031.ENSGALP00000001610,9031.ENSGALP00000042386	TIRAP,LY96
GO:0038023	Signaling receptor activity	7	881	0.89	0.0398	9031.ENSGALP00000011319,9031.ENSGALP00000019142,9031.ENSGALP00000029598,9031.ENSGALP00000029626,9031.ENSGALP00000032886,9031.ENSGALP00000042386,9031.ENSGALP00000042876	TLR4,CCR2,IL1R2,CSF2RA,IGSF6,LY96,LOC771888
GO:0038187	Pattern recognition receptor activity	2	7	2.44	0.0398	9031.ENSGALP00000011319,9031.ENSGALP00000042386	TLR4,LY96
GO:0019955	Cytokine binding	3	92	1.5	0.0412	9031.ENSGALP00000019142,9031.ENSGALP00000029598,9031.ENSGALP00000029626	CCR2,IL1R2,CSF2RA
gga04620	Toll-like receptor signaling pathway	4	70	1.74	0.00014	9031.ENSGALP00000001610,9031.ENSGALP00000011319,9031.ENSGALP00000036384,9031.ENSGALP00000042386	TIRAP,TLR4,CD86,LY96
gga05132	Salmonella infection	4	177	1.34	0.0024	9031.ENSGALP00000001610,9031.ENSGALP00000011319,9031.ENSGALP00000012772,9031.ENSGALP00000042386	TIRAP,TLR4,IL18,LY96
gga04060	Cytokine-cytokine receptor interaction	3	165	1.25	0.0348	9031.ENSGALP00000012772,9031.ENSGALP00000019142,9031.ENSGALP00000029598	IL18,CCR2,IL1R2

## Sheet: Table S7
TableS7 Cluster analysis of blue module for CP treatment
#clustering method	cluster number	gene count	protein name	protein identifier	protein description
MCL	1	17	DDX27	9031.ENSGALP00000038272	DEAD-box helicase 27; Gallus gallus DEAD (Asp-Glu-Ala-Asp) box polypeptide 27 (DDX27), mRNA; Belongs to the DEAD box helicase family
MCL	1	17	DDX54	9031.ENSGALP00000012094	Atp-dependent rna helicase ddx54/dbp10; DEAD-box helicase 54; DEAD (Asp-Glu-Ala-Asp) box polypeptide 54
MCL	1	17	DND1	9031.ENSGALP00000009477	Dead end protein homolog 1; DND microRNA-mediated repression inhibitor 1
MCL	1	17	DUS2	9031.ENSGALP00000005378	Nuclear factor of activated T-cells 3; Dihydrouridine synthase 2
MCL	1	17	GNL2	9031.ENSGALP00000003063	Nucleolar GTP-binding protein 2; GTPase that associates with pre-60S ribosomal subunits in the nucleolus and is required for their nuclear export and maturation
MCL	1	17	LARP7	9031.ENSGALP00000019653	La ribonucleoprotein domain family, member 7
MCL	1	17	MAK16	9031.ENSGALP00000002546	Protein mak16 homolog; MAK16 homolog (S. cerevisiae); Belongs to the MAK16 family
MCL	1	17	NSA2	9031.ENSGALP00000037725	Gallus gallus NSA2 ribosome biogenesis homolog (S. cerevisiae) (NSA2), mRNA
MCL	1	17	PDCD4	9031.ENSGALP00000014143	Programmed cell death protein 4; Inhibits translation initiation and cap-dependent translation. May excert its function by hindering the interaction between EIF4A and EIF4G. Inhibits the helicase activity of EIF4A. Binds RNA (By similarity). Does not seem to be involved in apoptosis
MCL	1	17	RBM14	9031.ENSGALP00000021838	RNA binding motif protein 14
MCL	1	17	RSL1D1	9031.ENSGALP00000004521	Ribosomal l1 domain-containing protein 1; Gallus gallus ribosomal L1 domain containing 1 (RSL1D1), mRNA
MCL	1	17	SDAD1	9031.ENSGALP00000018803	SDA1 domain containing 1; Required for 60S pre-ribosomal subunits export to the cytoplasm
MCL	1	17	SLC25A33	9031.ENSGALP00000003960	Solute carrier family 25 member 33 isoform x2; Solute carrier family 25 (pyrimidine nucleotide carrier), member 33; Belongs to the mitochondrial carrier (TC 2.A.29) family
MCL	1	17	SURF6	9031.ENSGALP00000005076	Surfeit locus protein 6; Surfeit 6; Gallus gallus surfeit 6 (SURF6), mRNA
MCL	1	17	TRMT6	9031.ENSGALP00000014919	Trna (adenine(58)-n(1))-methyltransferase non-catalytic subunit trm6; Gallus gallus tRNA methyltransferase 6 homolog (S. cerevisiae) (TRMT6), mRNA
MCL	1	17	UTP6	9031.ENSGALP00000005153	U3 small nucleolar RNA-associated protein 6 homolog; Gallus gallus UTP6, small subunit (SSU) processome component, homolog (yeast) (UTP6), mRNA
MCL	1	17	WDR36	9031.ENSGALP00000000325	U3 small nucleolar RNA-associated protein 21; Uncharacterized protein; Gallus gallus WD repeat domain 36 (WDR36), mRNA
MCL	2	15	ADAR	9031.ENSGALP00000039924	Double-stranded rna-specific adenosine deaminase; Uncharacterized protein; Adenosine deaminase, RNA-specific
MCL	2	15	ASCL2	9031.ENSGALP00000018564	Achaete-scute family bHLH transcription factor 2
MCL	2	15	BATF	9031.ENSGALP00000016785	Uncharacterized protein; Basic leucine zipper transcription factor, ATF-like
MCL	2	15	BATF3	9031.ENSGALP00000031296	Basic leucine zipper transcription factor, ATF-like 3
MCL	2	15	FOXS1	9031.ENSGALP00000010392	Interferon regulatory factor 4; Uncharacterized protein; Gallus gallus interferon regulatory factor 10 (IRF10), mRNA
MCL	2	15	GBP	9031.ENSGALP00000042552	Guanylate-binding protein 1/3/4/7; Uncharacterized protein
MCL	2	15	IFI35	9031.ENSGALP00000004461	Interferon-induced protein 35
MCL	2	15	IFITM5	9031.ENSGALP00000006733	Interferon-induced transmembrane protein 5; Gallus gallus interferon induced transmembrane protein 5 (IFITM5), mRNA
MCL	2	15	IL12A	9031.ENSGALP00000015585	Interleukin-12 subunit alpha; Gallus gallus interleukin 12A (natural killer cell stimulatory factor 1, cytotoxic lymphocyte maturation factor 1, p35) (IL12A), mRNA; Belongs to the IL-6 superfamily
MCL	2	15	IRF1	9031.ENSGALP00000002242	Interferon regulatory factor 1; Specifically binds to the upstream regulatory region of type I IFN and IFN-inducible MHC class I genes (the interferon consensus sequence (ICS)) and activates those genes. Acts as a tumor suppressor (By similarity); Belongs to the IRF family
MCL	2	15	IRF7	9031.ENSGALP00000038233	Interferon regulatory factor 3; Key transcriptional regulator of type I interferon (IFN)- dependent immune responses which plays a critical role in the innate immune response against DNA and RNA viruses. Regulates the transcription of type I IFN genes (IFN-alpha and IFN-beta) and IFN- stimulated genes (ISG) by binding to an interferon-stimulated response element (ISRE) in their promoters. May act…
MCL	2	15	SOCS3	9031.ENSGALP00000042295	SOCS family proteins form part of a classical negative feedback system that regulates cytokine signal transduction. SOCS3 is involved in negative regulation of cytokines that signal through the JAK/STAT pathway. Inhibits cytokine signal transduction by binding to tyrosine kinase receptors including gp130, LIF, erythropoietin, insulin and leptin receptors (By similarity). Binding to JAK2 inhibits …
MCL	2	15	SPI1	9031.ENSGALP00000013176	Spi-1 proto-oncogene; Transcription factor PU.1
MCL	2	15	STAT1	9031.ENSGALP00000012376	Gallus gallus signal transducer and activator of transcription 1, 91kDa (STAT1), mRNA
MCL	2	15	TLR1LB	9031.ENSGALP00000043467	Uncharacterized protein; Gallus gallus toll-like receptor 1-like B (TLR1LB), mRNA
MCL	3	11	ADRM1	9031.ENSGALP00000008336	Gallus gallus adhesion regulating molecule 1 (adrm1), mrna.; Component of the 26S proteasome, a multiprotein complex involved in the ATP-dependent degradation of ubiquitinated proteins. This complex plays a key role in the maintenance of protein homeostasis by removing misfolded or damaged proteins, which could impair cellular functions, and by removing proteins whose functions are no longer requ…
MCL	3	11	GSDMA	9031.ENSGALP00000021944	Uncharacterized protein; Gallus gallus gasdermin A (GSDMA), mRNA
MCL	3	11	INHBA	9031.ENSGALP00000036647	Gallus gallus inhibin, beta a (inhba), mrna.; Inhibins and activins inhibit and activate, respectively, the secretion of follitropin by the pituitary gland. Inhibins/activins are involved in regulating a number of diverse functions such as hypothalamic and pituitary hormone secretion, gonadal hormone secretion, germ cell development and maturation, erythroid differentiation, insulin secretion, ne…
MCL	3	11	NUB1	9031.ENSGALP00000038005	Gallus gallus negative regulator of ubiquitin-like proteins 1 (NUB1), mRNA
MCL	3	11	PSMA2	9031.ENSGALP00000030471	Gallus gallus proteasome (prosome, macropain) subunit, alpha type, 2 (PSMA2), mRNA
MCL	3	11	PSMA5	9031.ENSGALP00000000088	Proteasome subunit alpha type-5
MCL	3	11	PSMA7	9031.ENSGALP00000042455	20S proteasome subunit alpha 4; Component of the 20S core proteasome complex involved in the proteolytic degradation of most intracellular proteins. This complex plays numerous essential roles within the cell by associating with different regulatory particles. Associated with two 19S regulatory particles, forms the 26S proteasome and thus participates in the ATP- dependent degradation of ubiquiti…
MCL	3	11	PSMC5	9031.ENSGALP00000000468	26S proteasome regulatory subunit T6; Proteasome (prosome, macropain) 26S subunit, ATPase, 5; Belongs to the AAA ATPase family
MCL	3	11	PSMD1	9031.ENSGALP00000012405	26S proteasome non-ATPase regulatory subunit 1; Component of the 26S proteasome, a multiprotein complex involved in the ATP-dependent degradation of ubiquitinated proteins. This complex plays a key role in the maintenance of protein homeostasis by removing misfolded or damaged proteins, which could impair cellular functions, and by removing proteins whose functions are no longer required. Therefo…
MCL	3	11	PSMD3	9031.ENSGALP00000029109	Gallus gallus proteasome (prosome, macropain) 26S subunit, non-ATPase, 3 (PSMD3), mRNA
MCL	3	11	PSMD7	9031.ENSGALP00000000999	Proteasome (prosome, macropain) 26S subunit, non-ATPase, 7
MCL	4	10	AHSA2	9031.ENSGALP00000007129	Uncharacterized protein; Gallus gallus AHA1, activator of heat shock 90kDa protein ATPase homolog 2 (yeast) (AHSA2), mRNA
MCL	4	10	C6orf52	9031.ENSGALP00000020739	Trna selenocysteine 1-associated protein 1; Uncharacterized protein; Chromosome 6 open reading frame 52
MCL	4	10	CACYBP	9031.ENSGALP00000007236	Calcyclin-binding protein; Calcyclin binding protein
MCL	4	10	DNAJC7	9031.ENSGALP00000005453	Gallus gallus DnaJ (Hsp40) homolog, subfamily C, member 7 (DNAJC7), mRNA
MCL	4	10	DYX1C1	9031.ENSGALP00000006984	Cell cycle progression protein 1; Gallus gallus dyslexia susceptibility 1 candidate 1 (DYX1C1), mRNA
MCL	4	10	FKBP4	9031.ENSGALP00000023115	Peptidyl-prolyl cis-trans isomerase fkbp4; Peptidylprolyl isomerase; Gallus gallus FK506 binding protein 4, 59kDa (FKBP4), mRNA
MCL	4	10	HSPA4	9031.ENSGALP00000011770	Heat shock 70kDa protein 4
MCL	4	10	HSPH1	9031.ENSGALP00000027534	Heat shock protein family h (hsp110) member 1; Heat shock 105kDa ; Belongs to the heat shock protein 70 family
MCL	4	10	SLC25A43	9031.ENSGALP00000014116	Solute carrier family 25, member 43; Belongs to the mitochondrial carrier (TC 2.A.29) family
MCL	4	10	SUGT1	9031.ENSGALP00000035717	SGT1 homolog, MIS12 kinetochore complex assembly cochaperone; Gallus gallus SGT1, suppressor of G2 allele of SKP1 (S. cerevisiae) (SUGT1), mRNA
MCL	5	10	BCL2L14	9031.ENSGALP00000018806	Uncharacterized protein; BCL2-like 14 (apoptosis facilitator)
MCL	5	10	BID	9031.ENSGALP00000021253	BH3-interacting domain death agonist; Induces caspases and apoptosis. Counters the protective effect of Bcl-2 (By similarity)
MCL	5	10	BIK	9031.ENSGALP00000022868	Uncharacterized protein; Gallus gallus BCL2-interacting killer (apoptosis-inducing) (BIK), mRNA
MCL	5	10	CASP18	9031.ENSGALP00000038353	Gallus gallus initiator caspase (CASP18), mRNA; Belongs to the peptidase C14A family
MCL	5	10	CTSC	9031.ENSGALP00000027816	Dipeptidyl peptidase 1 precursor; Cathepsin C; Belongs to the peptidase C1 family
MCL	5	10	DPP7	9031.ENSGALP00000014813	Dipeptidyl-peptidase ii; Dipeptidyl-peptidase 7
MCL	5	10	FASLG	9031.ENSGALP00000004854	Gallus gallus Fas ligand (TNF superfamily, member 6) (FASLG), mRNA; Belongs to the tumor necrosis factor family
MCL	5	10	MAP3K6	9031.ENSGALP00000041183	Mitogen-activated protein kinase kinase kinase 6
MCL	5	10	SFXN1	9031.ENSGALP00000005157	Sideroflexin-1/3; Sideroflexin; Gallus gallus sideroflexin 1 (SFXN1), mRNA
MCL	5	10	TNFSF10	9031.ENSGALP00000038659	TNF superfamily member 10; Gallus gallus tumor necrosis factor (ligand) superfamily, member 10 (TNFSF10), mRNA
MCL	6	9	BTF3	9031.ENSGALP00000029130	Nascent polypeptide-associated complex subunit beta; Basic transcription factor 3; Belongs to the NAC-beta family
MCL	6	9	CCT5	9031.ENSGALP00000021255	Chaperonin containing TCP1 subunit 5; Molecular chaperone; assists the folding of proteins upon ATP hydrolysis
MCL	6	9	EEF1A1	9031.ENSGALP00000025606	Elongation factor 1-alpha 1; This protein promotes the GTP-dependent binding of aminoacyl-tRNA to the A-site of ribosomes during protein biosynthesis
MCL	6	9	EIF2S3	9031.ENSGALP00000026307	Eukaryotic translation initiation factor 2 subunit 3; eIF-2 functions in the early steps of protein synthesis by forming a ternary complex with GTP and initiator tRNA. This complex binds to a 40S ribosomal subunit, followed by mRNA binding to form a 43S preinitiation complex. Junction of the 60S ribosomal subunit to form the 80S initiation complex is preceded by hydrolysis of the GTP bound to eIF…
MCL	6	9	EIF3L	9031.ENSGALP00000020064	Eukaryotic translation initiation factor 3 subunit L; Component of the eukaryotic translation initiation factor 3 (eIF-3) complex, which is involved in protein synthesis of a specialized repertoire of mRNAs and, together with other initiation factors, stimulates binding of mRNA and methionyl-tRNAi to the 40S ribosome. The eIF-3 complex specifically targets and initiates translation of a subset of…
MCL	6	9	GNB2L1	9031.ENSGALP00000000170	Guanine nucleotide-binding protein subunit beta-2-like 1 protein; Receptor of activated protein C kinase 1; Involved in the recruitment, assembly and/or regulation of a variety of signaling molecules. Interacts with a wide variety of proteins and plays a role in many cellular processes (By similarity)
MCL	6	9	GSTT1	9031.ENSGALP00000010240	Glutathione S-transferase theta-1; Conjugation of reduced glutathione to a wide number of exogenous and endogenous hydrophobic electrophiles; Belongs to the GST superfamily. Theta family
MCL	6	9	RPL9	9031.ENSGALP00000000205	Large subunit ribosomal protein l9e; Gallus gallus ribosomal protein L9 (RPL9), mRNA
MCL	6	9	SCAMP2	9031.ENSGALP00000002580	Secretory carrier membrane protein 2
MCL	7	7	ENPP3	9031.ENSGALP00000004559	Ectonucleotide pyrophosphatase/phosphodiesterase family member 1/3; Ectonucleotide pyrophosphatase/phosphodiesterase 3
MCL	7	7	GCH1	9031.ENSGALP00000019895	Gtp cyclohydrolase ia; May positively regulate nitric oxide synthesis in endothelial cells. May be involved in dopamine synthesis. May modify pain sensitivity and persistence
MCL	7	7	GUCY2C	9031.ENSGALP00000019294	Heat-stable enterotoxin receptor isoform x2; Guanylate cyclase 2C (heat stable enterotoxin receptor)
MCL	7	7	GYG1	9031.ENSGALP00000016983	Glycogenin-1; Gallus gallus glycogenin 1 (GYG1), mRNA
MCL	7	7	PDE6D	9031.ENSGALP00000032614	Retinal rod rhodopsin-sensitive cgmp 3',5'-cyclic phosphodiesterase subunit delta; Phosphodiesterase 6D, cGMP-specific, rod, delta
MCL	7	7	RAB10L	9031.ENSGALP00000024455	Ras-related protein rab-10 isoform x2; RAB15, member RAS oncogene family
MCL	7	7	SIRT7	9031.ENSGALP00000030803	Nad+-dependent protein deacetylase sirtuin 7; Sirtuin 7; Gallus gallus phosphate cytidylyltransferase 2, ethanolamine (PCYT2), mRNA
MCL	8	7	ACKR2	9031.ENSGALP00000008492	Atypical chemokine receptor 2; Belongs to the G-protein coupled receptor 1 family
MCL	8	7	CCL19	9031.ENSGALP00000043299	Chemokine (C-C motif) ligand 19
MCL	8	7	CRP	9031.ENSGALP00000034910	C-reactive protein precursor; Pentaxin; Gallus gallus C-reactive protein, pentraxin-related (CRP), mRNA
MCL	8	7	IFNG	9031.ENSGALP00000016086	Interferon gamma precursor; Interferon gamma; Produced by lymphocytes activated by specific antigens or mitogens. IFN-gamma, in addition to having antiviral activity, has important immunoregulatory functions. It is a potent activator of macrophages, it has antiproliferative effects on transformed cells and it can potentiate the antiviral and antitumor effects of the type I interferons (By similar…
MCL	8	7	IL18	9031.ENSGALP00000012772	Interleukin 18; Augments natural killer cell activity in spleen cells and stimulates interferon gamma production in T-helper type I cells
MCL	8	7	LGALS3	9031.ENSGALP00000036506	Galectin-3; Galectin; Lectin, galactoside-binding, soluble, 3
MCL	8	7	TLR3	9031.ENSGALP00000043092	Toll-like receptor 3 precursor; Gallus gallus toll-like receptor 3 (TLR3), mRNA
MCL	9	6	CCNL1	9031.ENSGALP00000015773	Cyclin-L1; Cyclin L1; Belongs to the cyclin family
MCL	9	6	LSM12	9031.ENSGALP00000042759	Protein LSM12 homolog; Gallus gallus transmembrane protein 101 (TMEM101), mRNA; Belongs to the LSM12 family
MCL	9	6	LSM7	9031.ENSGALP00000000555	Gallus gallus LSM7 homolog, U6 small nuclear RNA associated (S. cerevisiae) (LSM7), mRNA
MCL	9	6	LSM8	9031.ENSGALP00000014820	LSM8 homolog, U6 small nuclear RNA associated; Gallus gallus N(alpha)-acetyltransferase 38, NatC auxiliary subunit (NAA38), mRNA
MCL	9	6	PATL2	9031.ENSGALP00000003392	Dna topoisomerase 2-associated protein pat1; PAT1 homolog 2; Protein associated with topoisomerase II homolog 2 (yeast)
MCL	9	6	WBP4	9031.ENSGALP00000027345	Ww domain-binding protein 4; Involved in pre-mRNA splicing as a component of the spliceosome. May play a role in cross-intron bridging of U1 and U2 snRNPs in the mammalian A complex
MCL	10	5	CARS	9031.ENSGALP00000010361	Cysteine--tRNA ligase, cytoplasmic; Gallus gallus cysteinyl-tRNA synthetase (CARS), mRNA
MCL	10	5	DALRD3	9031.ENSGALP00000011210	Dalr anticodon-binding domain-containing protein 3 isoform x3; DALR anticodon binding domain containing 3
MCL	10	5	EIF2AK1	9031.ENSGALP00000005347	Gallus gallus eukaryotic translation initiation factor 2-alpha kinase 1 (EIF2AK1), mRNA
MCL	10	5	GLO1	9031.ENSGALP00000016450	Lactoylglutathione lyase; Catalyzes the conversion of hemimercaptal, formed from methylglyoxal and glutathione, to S-lactoylglutathione
MCL	10	5	YARS	9031.ENSGALP00000005633	Tyrosine--trna ligase, cytoplasmic; Catalyzes the attachment of tyrosine to tRNA(Tyr) in a two- step reaction: tyrosine is first activated by ATP to form Tyr-AMP and then transferred to the acceptor end of tRNA(Tyr)
MCL	11	5	CCNL2	9031.ENSGALP00000002355	Cyclin-L1; Involved in pre-mRNA splicing
MCL	11	5	EXOC1	9031.ENSGALP00000022336	Exocyst complex component 1 isoform x7; Exocyst complex component 1
MCL	11	5	EXOC3	9031.ENSGALP00000021811	Gallus gallus exocyst complex component 3 (EXOC3), mRNA
MCL	11	5	LUC7L3	9031.ENSGALP00000037522	LUC7 like 3 pre-mRNA splicing factor; Gallus gallus LUC7-like 3 (S. cerevisiae) (LUC7L3), mRNA
MCL	11	5	RAB11B	9031.ENSGALP00000000864	Ras-related protein rab-11b; Gallus gallus RAB11B, member RAS oncogene family (RAB11B), mRNA
MCL	12	5	ACADL	9031.ENSGALP00000004548	Long-chain specific acyl-coa dehydrogenase, mitochondrial; Gallus gallus acyl-CoA dehydrogenase, long chain (ACADL), nuclear gene encoding mitochondrial protein, mRNA
MCL	12	5	ACSL1	9031.ENSGALP00000017274	Gallus gallus acyl-CoA synthetase long-chain family member 1 (ACSL1), mRNA
MCL	12	5	LIPG	9031.ENSGALP00000004270	Lipase, endothelial
MCL	12	5	SCARB1	9031.ENSGALP00000004761	Scavenger receptor class b member 1 isoform x2; Scavenger receptor class B, member 1; Belongs to the CD36 family
MCL	12	5	UCP3	9031.ENSGALP00000027932	Solute carrier family 25 (mitochondrial uncoupling protein), member 8/9; Gallus gallus uncoupling protein 3 (mitochondrial, proton carrier) (UCP3), nuclear gene encoding mitochondrial protein, mRNA; Belongs to the mitochondrial carrier (TC 2.A.29) family
MCL	13	5	CLCN7	9031.ENSGALP00000012212	H(+)/cl(-) exchange transporter 7; Gallus gallus chloride channel, voltage-sensitive 7 (CLCN7), mRNA
MCL	13	5	PPA1	9031.ENSGALP00000007055	Pyrophosphatase (inorganic) 1
MCL	13	5	SNX10	9031.ENSGALP00000017972	Sorting nexin-10/11; Gallus gallus sorting nexin 10 (SNX10), mRNA
MCL	13	5	SNX24	9031.ENSGALP00000029137	Sorting nexin-22/24; Gallus gallus sorting nexin 24 (SNX24), mRNA
MCL	13	5	TCIRG1	9031.ENSGALP00000005548	V-type h+-transporting atpase subunit a; Essential component of the vacuolar proton pump (V-ATPase), a multimeric enzyme that catalyzes the translocation of protons across the membranes. Required for assembly and activity of the V-ATPase
MCL	14	5	HIPK2	9031.ENSGALP00000020844	Homeodomain-interacting protein kinase 2 isoform x6; Homeodomain interacting protein kinase 2
MCL	14	5	IQCH	9031.ENSGALP00000012822	Iq domain-containing protein h isoform x2; IQ motif containing H
MCL	14	5	LDHA	9031.ENSGALP00000038626	L-lactate dehydrogenase a chain; Gallus gallus lactate dehydrogenase A (LDHA), mRNA; Belongs to the LDH/MDH superfamily. LDH family
MCL	14	5	ME1	9031.ENSGALP00000025506	Malate dehydrogenase (oxaloacetate-decarboxylating)(nadp+); Gallus gallus malic enzyme 1, NADP(+)-dependent, cytosolic (ME1), nuclear gene encoding mitochondrial protein, mRNA; Belongs to the malic enzymes family
MCL	14	5	MPST	9031.ENSGALP00000021737	Thiosulfate/3-mercaptopyruvate sulfurtransferase; Sulfurtransferase; Gallus gallus mercaptopyruvate sulfurtransferase (MPST), nuclear gene encoding mitochondrial protein, mRNA
MCL	15	4	ARHGAP8	9031.ENSGALP00000022941	Rho gtpase-activating protein 8; Gallus gallus Rho GTPase activating protein 8 (ARHGAP8), mRNA
MCL	15	4	PTP4A3	9031.ENSGALP00000025996	Protein tyrosine phosphatase type iva 3 isoform x1; Protein tyrosine phosphatase type IVA, member 3
MCL	15	4	RND2	9031.ENSGALP00000004428	Rho-related gtp-binding protein rhon; Gallus gallus Rho family GTPase 2 (RND2), mRNA; Belongs to the small GTPase superfamily. Rho family
MCL	15	4	TPRG1L	9031.ENSGALP00000041786	Tumor protein p63-regulated gene 1-like protein; Tumor protein p63 regulated 1-like
MCL	16	4	DEPDC7	9031.ENSGALP00000019072	Dep domain-containing protein 7; Gallus gallus DEP domain containing 7 (DEPDC7), mRNA
MCL	16	4	LTB4R	9031.ENSGALP00000039761	G_PROTEIN_RECEP_F1_2 domain-containing protein; Uncharacterized protein
MCL	16	4	RIPK2	9031.ENSGALP00000040927	Receptor-interacting serine/threonine-protein kinase 2; Serine/threonine/tyrosine kinase that plays an essential role in modulation of innate and adaptive immune responses. Upon stimulation by bacterial peptidoglycans, NOD1 and NOD2 are activated, oligomerize and recruit RIPK2 through CARD-CARD domains
MCL	16	4	TNFRSF1A	9031.ENSGALP00000023975	Uncharacterized protein; Gallus gallus tumor necrosis factor receptor superfamily, member 1A (TNFRSF1A), mRNA
MCL	17	4	IL18R1	9031.ENSGALP00000027053	Interleukin-18 receptor 1 precursor; Gallus gallus interleukin 18 receptor 1 (IL18R1), mRNA
MCL	17	4	IL18RAP	9031.ENSGALP00000027055	Interleukin-18 receptor accessory protein; Interleukin 18 receptor accessory protein
MCL	17	4	IL20RA	9031.ENSGALP00000022453	Interleukin 20 receptor, alpha
MCL	17	4	STAT3	9031.ENSGALP00000005161	Signal transducer and activator of transcription 3; Transcription factor that binds to the interleukin-6 (IL-6)-responsive elements identified in the promoters of various acute-phase protein genes
MCL	18	4	KIAA1462	9031.ENSGALP00000011869	Junctional protein associated with coronary artery disease isoform x1; Junctional cadherin 5 associated; KIAA1462
MCL	18	4	MTPAP	9031.ENSGALP00000011874	Low quality protein: poly(a) rna polymerase, mitochondrial; Mitochondrial poly(A) polymerase
MCL	18	4	PNPT1	9031.ENSGALP00000012877	Polyribonucleotide nucleotidyltransferase 1, mitochondrial; Polyribonucleotide nucleotidyltransferase 1
MCL	18	4	PPWD1	9031.ENSGALP00000023753	Peptidylprolyl isomerase domain and wd repeat-containing protein 1; Peptidylprolyl isomerase domain and WD repeat containing 1
MCL	19	4	FURIN	9031.ENSGALP00000013566	Gallus gallus furin (paired basic amino acid cleaving enzyme) (FURIN), mRNA; Belongs to the peptidase S8 family
MCL	19	4	PROC	9031.ENSGALP00000002742	Gallus gallus protein C (inactivator of coagulation factors Va and VIIIa) (PROC), mRNA
MCL	19	4	RSPO2	9031.ENSGALP00000042187	R-spondin 2
MCL	19	4	SERPINF2	9031.ENSGALP00000004719	Serpin peptidase inhibitor, clade F (alpha-2 antiplasmin, pigment epithelium derived factor), member 2
MCL	20	4	FABP7	9031.ENSGALP00000023941	Fatty acid-binding protein, brain; FABP are thought to play a role in the intracellular transport of long-chain fatty acids and their acyl-CoA esters; Belongs to the calycin superfamily. Fatty-acid binding protein (FABP) family
MCL	20	4	FOXC2	9031.ENSGALP00000036339	Forkhead box protein c2; Gallus gallus forkhead box C2 (MFH-1, mesenchyme forkhead 1) (FOXC2), mRNA
MCL	20	4	LHX1	9031.ENSGALP00000008672	Lim/homeobox protein lhx1; Transcriptional factor that defines subclasses of motoneurons that segregate into columns in the spinal cord and select distinct axon pathways. Acts in conjunction with ISL-2
MCL	20	4	PAX6	9031.ENSGALP00000019778	Paired box protein Pax-6; May be a transcription factor with important functions in eye and nasal development
MCL	21	4	APOD	9031.ENSGALP00000011312	Apolipoprotein d and lipocalin family protein; Gallus gallus apolipoprotein D (APOD), mRNA
MCL	21	4	APOO	9031.ENSGALP00000026316	Micos complex subunit mic26 isoform x1; Component of the MICOS complex, a large protein complex of the mitochondrial inner membrane that plays crucial roles in the maintenance of crista junctions, inner membrane architecture, and formation of contact sites to the outer membrane
MCL	21	4	CPNE3	9031.ENSGALP00000025553	Copine-3 isoform X1; Uncharacterized protein; Copine III
MCL	21	4	TMEM11	9031.ENSGALP00000007558	Transmembrane protein 11, mitochondrial; Plays a role in mitochondrial morphogenesis
MCL	22	4	ITGB1BP1	9031.ENSGALP00000026439	Integrin beta-1-binding protein 1 isoform 1; Gallus gallus integrin beta 1 binding protein 1 (ITGB1BP1), transcript variant 2, mRNA
MCL	22	4	LYPD1	9031.ENSGALP00000019856	Ly6/PLAUR domain-containing protein 1; LY6/PLAUR domain containing 1
MCL	22	4	UEVLD	9031.ENSGALP00000010237	Gallus gallus UEV and lactate/malate dehyrogenase domains (UEVLD), mRNA
MCL	22	4	VTA1	9031.ENSGALP00000022375	Vacuolar protein sorting-associated protein vta1 homolog isoform x2; Vesicle (multivesicular body) trafficking 1
MCL	23	4	ALG2	9031.ENSGALP00000022055	Alpha-1,3/alpha-1,6-mannosyltransferase; ALG2, alpha-1,3/1,6-mannosyltransferase
MCL	23	4	CPE	9031.ENSGALP00000040784	Carboxypeptidase E
MCL	23	4	RTN1	9031.ENSGALP00000019567	Reticulon-1; Reticulon; Gallus gallus reticulon 1 (RTN1), mRNA
MCL	23	4	TMEM66	9031.ENSGALP00000018565	Store-operated calcium entry-associated regulatory factor precursor; Store-operated calcium entry associated regulatory factor; Gallus gallus transmembrane protein 66 (TMEM66), mRNA
MCL	24	3	MSTO1	9031.ENSGALP00000023550	Misato 1, mitochondrial distribution and morphology regulator
MCL	24	3	RFESD	9031.ENSGALP00000023598	Rieske domain-containing protein; Rieske (Fe-S) domain containing
MCL	24	3	TCP1	9031.ENSGALP00000018987	T-complex 1; Molecular chaperone; assists the folding of proteins upon ATP hydrolysis
MCL	25	3	ESF1	9031.ENSGALP00000014154	Gallus gallus ESF1, nucleolar pre-rRNA processing protein, homolog (S. cerevisiae) (ESF1), mRNA
MCL	25	3	NSRP1	9031.ENSGALP00000006641	Nuclear speckle splicing regulatory protein 1
MCL	25	3	RIOK1	9031.ENSGALP00000020848	Serine/threonine-protein kinase RIO1; RIO kinase 1; Belongs to the protein kinase superfamily. RIO-type Ser/Thr kinase family
MCL	26	3	NTRK3	9031.ENSGALP00000010970	Neurotrophic tyrosine kinase, receptor type 3; Receptor tyrosine kinase involved in nervous system and probably heart development. Upon binding of its ligand NTF3/neurotrophin-3, NTRK3 autophosphorylates and activates different signaling pathways, including the phosphatidylinositol 3-kinase/AKT and the MAPK pathways, that control cell survival and differentiation (By similarity). The KT and KD is…
MCL	26	3	PTK7	9031.ENSGALP00000014004	Inactive tyrosine-protein kinase 7 precursor; Inactive tyrosine kinase involved in Wnt signaling. pathway (By similarity)
MCL	26	3	PTPN11	9031.ENSGALP00000007692	Tyrosine-protein phosphatase non-receptor type 11; This PTPase activity may directly link growth factor receptors and other signaling proteins through protein-tyrosine phosphorylation. The SH2 regions may interact with other cellular components to modulate its own phosphatase activity against interacting substrates (By similarity). May play a positive role during the stages of erythroid cell prol…
MCL	27	3	AGPAT9	9031.ENSGALP00000018276	Glycerol-3-phosphate O-acyltransferase 3/4; Glycerol-3-phosphate acyltransferase 3; May transfer the acyl-group from acyl-coA to the sn-1 position of glycerol-3-phosphate, an essential step in glycerolipid biosynthesis. Also transfers the acyl-group from acyl-coA to the sn-2 position of 1-acyl-sn-glycerol-3-phosphate (lysophosphatidic acid, or LPA), forming 1,2-diacyl-sn-glycerol-3- phosphate (ph…
MCL	27	3	PPAP2A	9031.ENSGALP00000023676	Phospholipid phosphatase 1; Phosphatidic acid phosphatase type 2A
MCL	27	3	TMEFF2	9031.ENSGALP00000012565	Uncharacterized protein; Transmembrane protein with EGF-like and two follistatin-like domains 2
MCL	28	3	CYP1C1	9031.ENSGALP00000039634	Cytochrome p450, family 1, subfamily c, polypeptide 1; Uncharacterized protein; Belongs to the cytochrome P450 family
MCL	28	3	RDH10	9031.ENSGALP00000043303	Gallus gallus retinol dehydrogenase 10 (all-trans) (RDH10), mRNA; Belongs to the short-chain dehydrogenases/reductases (SDR) family
MCL	28	3	SEMA7A	9031.ENSGALP00000002150	Gallus gallus semaphorin 7A, GPI membrane anchor (John Milton Hagen blood group) (SEMA7A), mRNA; Belongs to the semaphorin family
MCL	29	3	ERC2	9031.ENSGALP00000008691	ELKS/RAB6-interacting/CAST family member 2
MCL	29	3	MAP3K14	9031.ENSGALP00000000966	Gallus gallus mitogen-activated protein kinase kinase kinase 14 (MAP3K14), mRNA
MCL	29	3	NFKB2	9031.ENSGALP00000042025	Nuclear factor of kappa light polypeptide gene enhancer in b-cells 2; NF-kappa-B is a pleiotropic transcription factor present in almost all cell types and is the endpoint of a series of signal transduction events that are initiated by a vast array of stimuli related to many biological processes such as inflammation, immunity, differentiation, cell growth, tumorigenesis and apoptosis. NF-kappa-B …
MCL	30	3	C1orf43	9031.ENSGALP00000022015	Uncharacterized protein loc430589 isoform 2; Uncharacterized protein; Chromosome 1 open reading frame 43
MCL	30	3	OAZ1	9031.ENSGALP00000040427	Ornithine decarboxylase antizyme 1; Ornithine decarboxylase (ODC) antizyme protein that negatively regulates ODC activity and intracellular polyamine biosynthesis and uptake in response to increased intracellular polyamine levels. Binds to ODC monomers, inhibiting the assembly of the functional ODC homodimer, and targets the monomers for ubiquitin-independent proteolytic destruction by the 26S pr…
MCL	30	3	REXO1	9031.ENSGALP00000001555	REX1, RNA exonuclease 1 homolog (S. cerevisiae)
MCL	31	3	GLT1D1	9031.ENSGALP00000034077	Glycosyltransferase 1 domain-containing protein 1; Gallus gallus glycosyltransferase 1 domain containing 1 (GLT1D1), mRNA
MCL	31	3	SLC15A4	9031.ENSGALP00000004240	Solute carrier family 15 (peptide/histidine transporter), member 3/4; Solute carrier family 15 (oligopeptide transporter), member 4
MCL	31	3	STOM	9031.ENSGALP00000034251	Erythrocyte band 7 integral membrane protein; Stomatin
MCL	32	3	CBFA2T3	9031.ENSGALP00000038113	CBFA2/RUNX1 translocation partner 3; Functions as a transcriptional repressor. Regulates the proliferation and the differentiation of erythroid progenitors. Plays a role in granulocyte differentiation. May also function as an A-kinase- anchoring protein (By similarity)
MCL	32	3	GBX2	9031.ENSGALP00000021739	Homeobox protein gbx-2; May act as a transcription factor for cell pluripotency and differentiation in the embryo
MCL	32	3	TAL1	9031.ENSGALP00000041680	T-cell acute lymphocytic leukemia protein 1 homolog; Implicated in the genesis of hemopoietic malignancies. It may play an important role in hemopoietic differentiation
MCL	33	3	ASB13	9031.ENSGALP00000013670	Gallus gallus ankyrin repeat and SOCS box containing 13 (ASB13), mRNA
MCL	33	3	DCUN1D2	9031.ENSGALP00000041662	DCN1-like protein 2 isoform X1; DCN1-like protein; DCN1, defective in cullin neddylation 1, domain containing 2
MCL	33	3	RNF7	9031.ENSGALP00000033343	Gallus gallus ring finger protein 7 (RNF7), mRNA
MCL	34	3	ABCB6	9031.ENSGALP00000037478	Atp-binding cassette sub-family b member 6, mitochondrial; ATP-binding cassette, sub-family B (MDR/TAP), member 6
MCL	34	3	BCKDHB	9031.ENSGALP00000025531	2-oxoisovalerate dehydrogenase subunit beta, mitochondrial precursor; Uncharacterized protein; Gallus gallus branched chain keto acid dehydrogenase E1, beta polypeptide (BCKDHB), nuclear gene encoding mitochondrial protein, mRNA
MCL	34	3	PRPSAP1	9031.ENSGALP00000002881	Phosphoribosyl pyrophosphate synthase-associated protein 1 isoform x3; Phosphoribosyl pyrophosphate synthetase-associated protein 1
MCL	35	3	ATG3	9031.ENSGALP00000024484	Ubiquitin-like-conjugating enzyme atg3; Autophagy-related protein 3
MCL	35	3	DRAM1	9031.ENSGALP00000020794	Dna damage-regulated autophagy modulator protein 1 isoform x2; DNA-damage regulated autophagy modulator 1
MCL	35	3	MAP1LC3A	9031.ENSGALP00000002938	Microtubule-associated proteins 1a/1b light chain 3a; Microtubule-associated protein 1 light chain 3 alpha; Belongs to the ATG8 family
MCL	36	3	CALR3	9031.ENSGALP00000006222	Calreticulin-3 precursor; Calreticulin 3
MCL	36	3	MATN3	9031.ENSGALP00000036079	Matrilin-3 precursor; Matrilin-3; Major component of the extracellular matrix of cartilage and may play a role in the formation of extracellular filamentous networks
MCL	36	3	PDIA3	9031.ENSGALP00000013574	Protein disulfide-isomerase A3; Gallus gallus protein disulfide isomerase family A, member 3 (PDIA3), mRNA; Belongs to the protein disulfide isomerase family
MCL	37	3	PDGFA	9031.ENSGALP00000033634	Platelet-derived growth factor a chain long form; Platelet-derived growth factor subunit A preproprotein ; Belongs to the PDGF/VEGF growth factor family
MCL	37	3	PDGFRL	9031.ENSGALP00000031471	Platelet-derived growth factor receptor-like protein isoform x3; Platelet-derived growth factor receptor-like
MCL	37	3	VTI1B	9031.ENSGALP00000015493	Vesicle transport through interaction with t-SNAREs 1B
MCL	38	3	ARID5A	9031.ENSGALP00000042849	AT rich interactive domain 5A (MRF1-like)
MCL	38	3	MAFF	9031.ENSGALP00000020036	Transcription factor MafF; Since it lacks a putative transactivation domain, it may behave as a transcriptional repressor when it dimerize among himself. May also serve as a transcriptional activator by dimerizing with other (usually larger) basic-zipper proteins and recruiting them to specific DNA-binding sites. May be involved in the cellular stress response; Belongs to the bZIP family. Maf sub…
MCL	38	3	MAFK	9031.ENSGALP00000006645	Transcription factor maff/g/k; Transcription factor MafK; Since they lack a putative transactivation domain, the small Mafs behave as transcriptional repressors when they dimerize among themselves. However, they seem to serve as transcriptional activators by dimerizing with other (usually larger) basic-zipper proteins and recruiting them to specific DNA-binding sites. Small Maf proteins heterodim…
MCL	39	3	FBXL5	9031.ENSGALP00000023376	F-box and leucine-rich repeat protein 5
MCL	39	3	FBXW8	9031.ENSGALP00000013349	F-box/wd repeat-containing protein 8 isoform x2; F-box and WD repeat domain containing 8
MCL	39	3	STEAP3	9031.ENSGALP00000019763	Metalloreductase steap3; STEAP family member 3, metalloreductase
MCL	40	3	COMMD8	9031.ENSGALP00000042051	Comm domain-containing protein 8; Gallus gallus COMM domain containing 8 (COMMD8), mRNA
MCL	40	3	FBXL21	9031.ENSGALP00000010216	Uncharacterized protein; Gallus gallus F-box and leucine-rich repeat protein 21 (FBXL21), transcript variant 2, mRNA
MCL	40	3	FBXO2	9031.ENSGALP00000007409	F-box only protein 2; F-box protein 2
MCL	41	3	NKX6-2	9031.ENSGALP00000018279	Homeobox protein nkx-6.2; Gallus gallus NK6 homeobox 2 (NKX6-2), mRNA
MCL	41	3	SOX10	9031.ENSGALP00000020056	Transcription factor sox7/8/10/18 (sox group e/f); Transcription factor SOX-10; Transcription factor that plays a central role in developing and mature glia. Specifically activates expression of myelin genes, during oligodendrocyte (OL) maturation, thereby playing a central role in oligodendrocyte maturation and CNS myelination
MCL	41	3	ZNF488	9031.ENSGALP00000039213	Zinc finger protein 488
MCL	42	3	EIF4E3	9031.ENSGALP00000012607	Eukaryotic translation initiation factor 4e type 3 isoform x1; Eukaryotic translation initiation factor 4E family member 3
MCL	42	3	NUFIP1	9031.ENSGALP00000035711	NUFIP1, FMR1 interacting protein 1; Gallus gallus nuclear fragile X mental retardation protein interacting protein 1 (NUFIP1), mRNA
MCL	42	3	SHQ1	9031.ENSGALP00000012632	SHQ1, H/ACA ribonucleoprotein assembly factor
MCL	43	3	HORMAD1	9031.ENSGALP00000023568	Golgi phosphoprotein 3-like isoform x1; HORMA domain containing 1
MCL	43	3	HORMAD2	9031.ENSGALP00000013025	Horma domain-containing protein 2 isoform x2; HORMA domain containing 2
MCL	43	3	PRSS12	9031.ENSGALP00000019565	Protease, serine, 12 (neurotrypsin, motopsin); Belongs to the peptidase S1 family
MCL	44	3	AADACL2	9031.ENSGALP00000016865	Arylacetamide deacetylase isoform x1; Uncharacterized protein
MCL	44	3	CYP4V2	9031.ENSGALP00000022001	Gallus gallus cytochrome P450, family 4, subfamily V, polypeptide 2 (CYP4V2), mRNA
MCL	44	3	SUCNR1	9031.ENSGALP00000016856	Succinate receptor 1; Belongs to the G-protein coupled receptor 1 family
MCL	45	3	HBAA	9031.ENSGALP00000038904	Hemoglobin subunit alpha-A; Involved in oxygen transport from the lung to the various peripheral tissues; Belongs to the globin family
MCL	45	3	HBAD	9031.ENSGALP00000038912	Hemoglobin subunit alpha-D; Involved in oxygen transport from the lung to the various peripheral tissues
MCL	45	3	HBE1	9031.ENSGALP00000035591	Hemoglobin subunit beta; Gallus gallus hemoglobin, epsilon 1 (HBE1), mRNA; Belongs to the globin family
MCL	46	2	SERPINB10	9031.ENSGALP00000020960	Heterochromatin-associated protein MENT; DNA-binding protein that promotes DNA condensation into transcriptionally inactive heterochromatin in terminally differentiated avian blood cells. Promotes tight packing of nucleosomes into spherical clusters by binding to linker DNA and subsequent oligomerization. Acts as a cysteine protease inhibitor towards CTSL (cathepsin L1) and CTSV (cathepsin L2), b…
MCL	46	2	TGM4	9031.ENSGALP00000019372	Protein-glutamine gamma-glutamyltransferase 4; Gallus gallus transglutaminase 4 (prostate) (TGM4), mRNA
MCL	47	2	TRIM7	9031.ENSGALP00000000148	Tripartite motif-containing protein 7; Gallus gallus tripartite motif containing 7 (TRIM7), mRNA
MCL	47	2	ZNF706	9031.ENSGALP00000042800	Zinc finger protein 706; Transcription repressor involved in the exit of embryonic stem cells (ESCs) from self-renewal
MCL	48	2	FNDC4	9031.ENSGALP00000026581	Fibronectin type iii domain-containing protein 4 precursor; Fibronectin type III domain containing 4
MCL	48	2	TMEM64	9031.ENSGALP00000025602	Transmembrane protein 64
MCL	49	2	PRDX1	9031.ENSGALP00000016629	Peroxiredoxin-1; Thiol-specific peroxidase that catalyzes the reduction of hydrogen peroxide and organic hydroperoxides to water and alcohols, respectively. Plays a role in cell protection against oxidative stress by detoxifying peroxides and as sensor of hydrogen peroxide-mediated signaling events. Might participate in the signaling cascades of growth factors and tumor necrosis factor-alpha by r…
MCL	49	2	SOD3	9031.ENSGALP00000023211	Superoxide dismutase [Cu-Zn]; Destroys radicals which are normally produced within the cells and which are toxic to biological systems; Belongs to the Cu-Zn superoxide dismutase family
MCL	50	2	AKAP17A	9031.ENSGALP00000026874	Splicing factor, arginine/serine-rich 17; Gallus gallus A kinase (PRKA) anchor protein 17A (AKAP17A), mRNA
MCL	50	2	EIF5B	9031.ENSGALP00000027015	Gallus gallus eukaryotic translation initiation factor 5B (EIF5B), mRNA
MCL	51	2	CCDC59	9031.ENSGALP00000042940	Coiled-coil domain containing 59
MCL	51	2	LLPH	9031.ENSGALP00000037846	Protein LLP homolog; Regulates dendritic and spine growth and synaptic transmission
MCL	52	2	DDO	9031.ENSGALP00000024242	D-aspartate oxidase
MCL	52	2	PID1	9031.ENSGALP00000004678	Ptb-containing, cubilin and lrp1-interacting protein; Gallus gallus phosphotyrosine interaction domain containing 1 (PID1), mRNA
MCL	53	2	PLA2G6	9031.ENSGALP00000020042	85/88 kDa calcium-independent phospholipase A2; Gallus gallus phospholipase A2, group VI (cytosolic, calcium-independent) (PLA2G6), mRNA
MCL	53	2	RNF19B	9031.ENSGALP00000005652	Low quality protein: e3 ubiquitin-protein ligase rnf19b; Ring finger protein 19B
MCL	54	2	RNF24	9031.ENSGALP00000043106	Ring finger protein 24
MCL	54	2	SMOX	9031.ENSGALP00000025700	Spermine oxidase isoform x1; Spermine oxidase
MCL	55	2	STIP1	9031.ENSGALP00000042479	Low quality protein: stress-induced-phosphoprotein 1; Stress-induced phosphoprotein 1
MCL	55	2	STRAP	9031.ENSGALP00000021343	Serine-threonine kinase receptor-associated protein; The SMN complex plays a catalyst role in the assembly of small nuclear ribonucleoproteins (snRNPs), the building blocks of the spliceosome. Thereby, plays an important role in the splicing of cellular pre-mRNAs. Most spliceosomal snRNPs contain a common set of Sm proteins that assemble in a heptameric protein ring on the Sm site of the small nu…
MCL	56	2	REPS2	9031.ENSGALP00000026645	RalBP1-associated Eps domain-containing protein 2; Gallus gallus RALBP1 associated Eps domain containing 2 (REPS2), mRNA
MCL	56	2	ZRSR2	9031.ENSGALP00000026660	Uncharacterized protein; Zinc finger (CCCH type), RNA-binding motif and serine/arginine rich 2
MCL	57	2	C20H20ORF4	9031.ENSGALP00000039863	A1 cistron-splicing factor AAR2; AAR2 splicing factor homolog; Gallus gallus chromosome 20 open reading frame, human C20orf4 (C20H20ORF4), mRNA
MCL	57	2	PRPF3	9031.ENSGALP00000039818	U4/U6 small nuclear ribonucleoprotein PRP3; Plays role in pre-mRNA splicing as component of the U4/U6-U5 tri-snRNP complex that is involved in spliceosome assembly, and as component of the precatalytic spliceosome (spliceosome B complex)
MCL	58	2	EDEM2	9031.ENSGALP00000004936	Er degradation-enhancing alpha-mannosidase-like protein 2 isoform x1; alpha-1,2-Mannosidase; ER degradation enhancer, mannosidase alpha-like 2; Belongs to the glycosyl hydrolase 47 family
MCL	58	2	STC2	9031.ENSGALP00000040201	Stanniocalcin-2; Stanniocalcin 2
MCL	59	2	CDKAL1	9031.ENSGALP00000020659	Threonylcarbamoyladenosine trna methylthiotransferase cdkal1; CDK5 regulatory subunit associated protein 1-like 1
MCL	59	2	KCNJ11	9031.ENSGALP00000032081	Potassium inwardly-rectifying channel, subfamily J, member 11
MCL	60	2	NPLOC4	9031.ENSGALP00000007280	Nuclear protein localization protein 4 homolog isoform x2; NPL4 homolog, ubiquitin recognition factor; Nuclear protein localization 4 homolog (S. cerevisiae)
MCL	60	2	ZFAND2A	9031.ENSGALP00000004927	AN1-type zinc finger protein 2A isoform X2; Zinc finger, AN1-type domain 2A
MCL	61	2	ANKH	9031.ENSGALP00000021117	ANKH inorganic pyrophosphate transport regulator; Gallus gallus ankylosis, progressive homolog (mouse) (ANKH), mRNA
MCL	61	2	PANX3	9031.ENSGALP00000001381	Pannexin-3 isoform X2; Structural component of the gap junctions and the hemichannels
MCL	62	2	B2M	9031.ENSGALP00000039454	Beta-2-microglobulin precursor; Beta-2-microglobulin; Component of the class I major histocompatibility complex (MHC). Involved in the presentation of peptide antigens to the immune system
MCL	62	2	TAPBPL	9031.ENSGALP00000023262	Gallus gallus TAP binding protein-like (TAPBPL), mRNA
MCL	63	2	GTF2B	9031.ENSGALP00000010001	Transcription initiation factor iib isoform x3; General transcription factor IIB
MCL	63	2	LGALS8	9031.ENSGALP00000006727	Galectin-8; Galectin; Gallus gallus lectin, galactoside-binding, soluble, 8 (LGALS8), mRNA
MCL	64	2	FAAP100	9031.ENSGALP00000041048	Fanconi anemia core complex associated protein 100; Gallus gallus FancA associated protein of 100 kDa (C18H17orf70), mRNA
MCL	64	2	TOP3B	9031.ENSGALP00000002248	Dna topoisomerase 3-beta-1; DNA topoisomerase; Introduces a single-strand break via transesterification at a target site in duplex DNA. Releases the supercoiling and torsional tension of DNA introduced during the DNA replication and transcription by transiently cleaving and rejoining one strand of the DNA duplex. The scissile phosphodiester is attacked by the catalytic tyrosine of the enzyme, res…
MCL	65	2	AURKAIP1	9031.ENSGALP00000002362	Gallus gallus aurora kinase A interacting protein 1 (AURKAIP1), mRNA
MCL	65	2	MRPL18	9031.ENSGALP00000018969	39S ribosomal protein L18, mitochondrial; Mitochondrial ribosomal protein L18
MCL	66	2	C9orf72	9031.ENSGALP00000002890	Guanine nucleotide exchange c9orf72 homolog isoform x1; Chromosome 9 open reading frame 72
MCL	66	2	TIFA	9031.ENSGALP00000019702	Traf-interacting protein with fha domain-containing protein a isoform x1; TRAF-interacting protein with forkhead-associated domain
MCL	67	2	HVCN1	9031.ENSGALP00000007248	Voltage-gated hydrogen channel 1; Mediates the voltage-dependent proton permeability of excitable membranes. Forms a proton-selective channel through which protons may pass in accordance with their electrochemical gradient (By similarity)
MCL	67	2	SDF4	9031.ENSGALP00000002903	45 kDa calcium-binding protein; May regulate calcium-dependent activities in the endoplasmic reticulum lumen or post-ER compartment
MCL	68	2	TMEM259	9031.ENSGALP00000003149	Transmembrane protein 259
MCL	68	2	gadd45	9031.ENSGALP00000041129	Growth arrest and dna damage-inducible protein gadd45 gamma; Gallus gallus growth arrest and DNA-damage-inducible, beta (GADD45B), mRNA
MCL	69	2	LYRM1	9031.ENSGALP00000003558	Lyr motif-containing protein 1; Gallus gallus LYR motif containing 1 (LYRM1), mRNA; Belongs to the complex I LYR family
MCL	69	2	LYRM4	9031.ENSGALP00000041124	Lyr motif-containing protein 4; Gallus gallus LYR motif containing 4 (LYRM4), mRNA; Belongs to the complex I LYR family
MCL	70	2	TMEM132E	9031.ENSGALP00000003605	Transmembrane protein 132E
MCL	70	2	TMEM150C	9031.ENSGALP00000018196	Transmembrane protein 150C
MCL	71	2	CCL1	9031.ENSGALP00000003663	Chemokine; Gallus gallus chemokine (C-C motif) ligand 1 (CCL1), mRNA
MCL	71	2	TNIP3	9031.ENSGALP00000019480	TNFAIP3 interacting protein 3
MCL	72	2	ASL2	9031.ENSGALP00000004034	Delta crystallin, the principal crystallin in embryonic lens, is found only in birds and reptiles. This protein may also function as an enzymatically active argininosuccinate lyase
MCL	72	2	ASS1	9031.ENSGALP00000038774	Argininosuccinate synthase; One of the enzymes of the urea cycle, the metabolic pathway transforming neurotoxic amonia produced by protein catabolism into inocuous urea in the liver of ureotelic animals. Catalyzes the formation of arginosuccinate from aspartate, citrulline and ATP and together with ASL it is responsible for the biosynthesis of arginine in most body tissues
MCL	73	2	PAQR7	9031.ENSGALP00000015740	Progestin and adipoq receptor family member vii, membrane progestin receptor alpha variant 2; Gallus gallus progestin and adipoQ receptor family member VII (PAQR7), mRNA
MCL	73	2	SCP2	9031.ENSGALP00000017306	Non-specific lipid-transfer protein; Mediates in vitro the transfer of all common phospholipids, cholesterol and gangliosides between membranes. May play a role in regulating steroidogenesis
MCL	74	2	GRIP1	9031.ENSGALP00000016069	Glutamate receptor-interacting protein 1 isoform x1; Glutamate receptor interacting protein 1
MCL	74	2	VDR	9031.ENSGALP00000043420	Nuclear receptor for calcitriol, the active form of vitamin D3 which mediates the action of this vitamin on cells. Enters the nucleus upon vitamin D3 binding where it forms heterodimers with the retinoid X receptor/RXR. The VDR-RXR heterodimers bind to specific response elements on DNA and activate the transcription of vitamin D3- responsive target genes. Recruited to promoters via its interactio…
MCL	75	2	ALKBH1	9031.ENSGALP00000017055	Alkylated dna repair protein alkb homolog 1; AlkB homolog 1, histone H2A dioxygenase; Gallus gallus alkB, alkylation repair homolog 1 (E. coli) (ALKBH1), mRNA
MCL	75	2	MGMT	9031.ENSGALP00000028424	Methylated-dna--protein-cysteine methyltransferase isoform x1; O-6-methylguanine-DNA methyltransferase
MCL	76	2	PRKAR1B	9031.ENSGALP00000005814	Camp-dependent protein kinase type i-beta regulatory subunit isoform x1; Protein kinase, cAMP-dependent, regulatory, type I, beta
MCL	76	2	PSTPIP2	9031.ENSGALP00000038786	Proline-serine-threonine phosphatase-interacting protein 2 isoform x2; Proline-serine-threonine phosphatase interacting protein 2
MCL	77	2	APCDD1L	9031.ENSGALP00000012183	APC down-regulated 1 like
MCL	77	2	KRT20	9031.ENSGALP00000006089	Keratin 20; Gallus gallus keratin 20 (KRT20), mRNA; Belongs to the intermediate filament family
MCL	78	2	FAM131B	9031.ENSGALP00000023627	Family with sequence similarity 131, member B
MCL	78	2	FAM189A1	9031.ENSGALP00000006280	Family with sequence similarity 189, member A1
MCL	79	2	MICU1	9031.ENSGALP00000006962	Calcium uptake protein 1, mitochondrial isoform x2; Mitochondrial calcium uptake 1
MCL	79	2	VDAC1	9031.ENSGALP00000010494	Gallus gallus voltage-dependent anion channel 1 (VDAC1), nuclear gene encoding mitochondrial protein, mRNA
MCL	80	2	EPB42	9031.ENSGALP00000007657	Erythrocyte membrane protein band 4.2
MCL	80	2	SLC4A1	9031.ENSGALP00000041211	Solute carrier family 4 (anion exchanger), member 1; Functions both as a transporter that mediates electroneutral anion exchange across the cell membrane and as a structural protein. Major integral membrane glycoprotein of the erythrocyte membrane; required for normal flexibility and stability of the erythrocyte membrane and for normal erythrocyte shape via the interactions of its cytoplasmic dom…
MCL	81	2	ARIH2	9031.ENSGALP00000041807	Ariadne RBR E3 ubiquitin protein ligase 2; Gallus gallus ariadne homolog 2 (Drosophila) (ARIH2), mRNA
MCL	81	2	RNF2	9031.ENSGALP00000007694	E3 ubiquitin-protein ligase RNF1/2; Ring finger protein 2
MCL	82	2	CCNDBP1	9031.ENSGALP00000007712	Cyclin D-type binding-protein 1
MCL	82	2	MTMR7	9031.ENSGALP00000022149	Uncharacterized protein; Myotubularin related protein 7; Belongs to the protein-tyrosine phosphatase family. Non-receptor class myotubularin subfamily
MCL	83	2	MCAT	9031.ENSGALP00000041275	Malonyl-CoA-acyl carrier protein transacylase; Malonyl CoA:ACP acyltransferase (mitochondrial)
MCL	83	2	MLYCD	9031.ENSGALP00000008807	Malonyl-coa decarboxylase, mitochondrial; Uncharacterized protein
MCL	84	2	ARSA	9031.ENSGALP00000015844	Arylsulfatase a isoform x2; Arylsulfatase A
MCL	84	2	ARSI	9031.ENSGALP00000008997	Arylsulfatase family, member I
MCL	85	2	COL20A1	9031.ENSGALP00000009298	Collagen alpha-1(xx) chain precursor; Gallus gallus collagen, type XX, alpha 1 (COL20A1), mRNA
MCL	85	2	TMOD4	9031.ENSGALP00000040791	Tropomodulin-4; Gallus gallus tropomodulin 4 (muscle) (TMOD4), mRNA
MCL	86	2	CALCA	9031.ENSGALP00000009748	Calcitonin isoform 1 preproprotein; Causes a rapid but short-lived drop in the level of calcium and phosphate in blood by promoting the incorporation of those ions in the bones
MCL	86	2	GRP	9031.ENSGALP00000041621	Gastrin-releasing peptide precursor; Gastrin-releasing peptide; Stimulates the release of gastrin and other gastrointestinal hormones (Probable). Stimulates pancreatic protein and fluid secretion, and increases acid secretion from the avian proventriculus
MCL	87	2	CHD2	9031.ENSGALP00000011246	Chromodomain-helicase-dna-binding protein 2; Chromodomain helicase DNA binding protein 2
MCL	87	2	SETDB1	9031.ENSGALP00000039776	Histone-lysine n-methyltransferase setdb1 isoform x1; Histone-lysine N-methyltransferase; Belongs to the class V-like SAM-binding methyltransferase superfamily. Histone-lysine methyltransferase family. Suvar3-9 subfamily
MCL	88	2	POLR2K	9031.ENSGALP00000030188	Dna-directed rna polymerases i, ii, and iii subunit rpabc4; Uncharacterized protein; Polymerase (RNA) II (DNA directed) polypeptide K, 7.0kDa
MCL	88	2	TAF1B	9031.ENSGALP00000026465	TATA box-binding protein-associated factor RNA polymerase I subunit B; Component of RNA polymerase I core factor complex that acts as a GTF2B/TFIIB-like factor and plays a key role in multiple steps during transcription initiation such as pre-initiation complex (PIC) assembly and postpolymerase recruitment events in polymerase I (Pol I) transcription. Binds rDNA promoters and plays a role in Pol …
MCL	89	2	C21ORF63	9031.ENSGALP00000025562	Protein eva-1 homolog c isoform x1; Eva-1 homolog C
MCL	89	2	FRMD3	9031.ENSGALP00000020515	Ferm domain-containing protein 3 isoform x1; FERM domain containing 3
MCL	90	2	OSBP	9031.ENSGALP00000040911	Oxysterol-binding protein 1 isoform x2; Oxysterol binding protein; Belongs to the OSBP family
MCL	90	2	VAPA	9031.ENSGALP00000028374	Uncharacterized protein; Gallus gallus VAMP (vesicle-associated membrane protein)-associated protein A, 33kDa (VAPA), mRNA
MCL	91	2	NEK7	9031.ENSGALP00000039459	NIMA related kinase 7; Gallus gallus NIMA (never in mitosis gene a)-related kinase 7 (NEK7), mRNA; Belongs to the protein kinase superfamily
MCL	91	2	SYT17	9031.ENSGALP00000011063	Synaptotagmin XVII
MCL	92	2	DPCD	9031.ENSGALP00000012521	Protein dpcd isoform 1; Gallus gallus deleted in primary ciliary dyskinesia homolog (mouse) (DPCD), transcript variant 2, mRNA
MCL	92	2	DYNC1LI1	9031.ENSGALP00000018705	Cytoplasmic dynein 1 light intermediate chain 1; Acts as one of several non-catalytic accessory components of the cytoplasmic dynein 1 complex that are thought to be involved in linking dynein to cargos and to adapter proteins that regulate dynein function. Cytoplasmic dynein 1 acts as a motor for the intracellular retrograde motility of vesicles and organelles along microtubules. May play a role…
MCL	93	2	ASCC2	9031.ENSGALP00000013068	Activating signal cointegrator 1 complex subunit 2 isoform x1; Activating signal cointegrator 1 complex subunit 2
MCL	93	2	NPTX1	9031.ENSGALP00000028053	Neuronal pentraxin-1; Neuronal pentraxin I
MCL	94	2	OFD1	9031.ENSGALP00000026704	Oral-facial-digital syndrome 1 protein isoform x2; OFD1, centriole and centriolar satellite protein; Oral-facial-digital syndrome 1
MCL	94	2	TCOF1	9031.ENSGALP00000039717	Uncharacterized protein; Treacher Collins-Franceschetti syndrome 1
MCL	95	2	GDPD5	9031.ENSGALP00000027954	Glycerophosphodiester phosphodiesterase domain-containing protein 5; Glycerophosphodiester phosphodiesterase that promotes cell cycle exit and drives spinal motor neuron differentiation . Mediates the cleavage of glycosylphosphatidylinositol (GPI) anchor of target proteins: removes the GPI-anchor of RECK, leading to release RECK from the plasma membrane
MCL	95	2	RELT	9031.ENSGALP00000029389	RELT tumor necrosis factor receptor
MCL	96	2	SHROOM3	9031.ENSGALP00000018701	Protein shroom3 isoform x2; Shroom family member 3
MCL	96	2	TJP2	9031.ENSGALP00000024331	Tight junction protein zo-2; Gallus gallus tight junction protein 2 (zona occludens 2) (TJP2), mRNA; Belongs to the MAGUK family
MCL	97	2	LEPROTL1	9031.ENSGALP00000040600	Leptin receptor overlapping transcript-like 1
MCL	97	2	NDST4	9031.ENSGALP00000019580	Bifunctional heparan sulfate n-deacetylase/n-sulfotransferase 4; N-deacetylase/N-sulfotransferase (heparan glucosaminyl) 4
MCL	98	2	FAIM2	9031.ENSGALP00000041853	Protein lifeguard 2; Fas apoptotic inhibitory molecule 2; Belongs to the BI1 family
MCL	98	2	JAZF1	9031.ENSGALP00000043306	Juxtaposed with another zinc finger protein 1; Gallus gallus JAZF zinc finger 1 (JAZF1), mRNA
MCL	99	2	RWDD2B	9031.ENSGALP00000025441	Rwd domain-containing protein 2b; RWD domain containing 2B
MCL	99	2	USP16	9031.ENSGALP00000025448	Ubiquitin carboxyl-terminal hydrolase 16 isoform x2; Ubiquitin carboxyl-terminal hydrolase 16; Specifically deubiquitinates 'Lys-120' of histone H2A (H2AK119Ub), a specific tag for epigenetic transcriptional repression, thereby acting as a coactivator. Deubiquitination of histone H2A is a prerequisite for subsequent phosphorylation at 'Ser-11' of histone H3 (H3S10ph), and is required for chromoso…
MCL	100	1	EEF2	9031.ENSGALP00000042519	Elongation factor 2; Catalyzes the GTP-dependent ribosomal translocation step during translation elongation. During this step, the ribosome changes from the pre-translocational (PRE) to the post-translocational (POST) state as the newly formed A-site-bound peptidyl-tRNA and P-site-bound deacylated tRNA move to the P and E sites, respectively. Catalyzes the coordinated movement of the two tRNA mol…
MCL	101	1	CCT8	9031.ENSGALP00000025461	T-complex protein 1 subunit theta; Component of the chaperonin-containing T-complex (TRiC), a molecular chaperone complex that assists the folding of proteins upon ATP hydrolysis
MCL	102	1	MAPK12	9031.ENSGALP00000014011	Mitogen-activated protein kinase 12
MCL	103	1	DNAJC2	9031.ENSGALP00000013413	Dnaj heat shock protein family (hsp40) member c2; Gallus gallus DnaJ (Hsp40) homolog, subfamily C, member 2 (DNAJC2), mRNA
MCL	104	1	PABPC1	9031.ENSGALP00000023288	Polyadenylate-binding protein 1; Binds the poly(A) tail of mRNA
MCL	105	1	TP63	9031.ENSGALP00000011836	Gallus gallus tumor protein p63 (TP63), mRNA; Belongs to the p53 family
MCL	106	1	RPL8	9031.ENSGALP00000026126	Large subunit ribosomal protein l8e; Gallus gallus ribosomal protein L8 (RPL8), mRNA
MCL	107	1	KCNG4	9031.ENSGALP00000033115	Potassium voltage-gated channel modifier subfamily G member 4; Belongs to the potassium channel family
MCL	108	1	ZNF638	9031.ENSGALP00000000215	Zinc finger protein 638
MCL	109	1	MPHOSPH8	9031.ENSGALP00000041782	Gallus gallus M-phase phosphoprotein 8 (MPHOSPH8), mRNA
MCL	110	1	U2SURP	9031.ENSGALP00000004104	U2 snRNP-associated SURP motif-containing protein isoform X2; U2 snRNP-associated SURP domain containing
MCL	111	1	ISOC1	9031.ENSGALP00000000216	Isochorismatase domain-containing protein 1; Isochorismatase domain containing 1
MCL	112	1	HSD17B12	9031.ENSGALP00000041628	17beta-estradiol 17-dehydrogenase / very-long-chain 3-oxoacyl-CoA reductase; Hydroxysteroid (17-beta) dehydrogenase 12; Belongs to the short-chain dehydrogenases/reductases (SDR) family
MCL	113	1	ECHDC1	9031.ENSGALP00000023891	Ethylmalonyl-coa/methylmalonyl-coa decarboxylase; Decarboxylates ethylmalonyl-CoA, a potentially toxic metabolite, to form butyryl-CoA, suggesting it might be involved in metabolite proofreading. Also has methylmalonyl-CoA decarboxylase activity at lower level
MCL	114	1	HSPD1	9031.ENSGALP00000013122	60 kDa heat shock protein, mitochondrial; Chaperonin implicated in mitochondrial protein import and macromolecular assembly. Together with Hsp10, facilitates the correct folding of imported proteins. May also prevent misfolding and promote the refolding and proper assembly of unfolded polypeptides generated under stress conditions in the mitochondrial matrix. The functional units of these chapero…
MCL	115	1	PIK3C2B	9031.ENSGALP00000000882	Phosphatidylinositol 4-phosphate 3-kinase c2 domain-containing subunit beta; Phosphatidylinositol-4-phosphate 3-kinase, catalytic subunit type 2 beta; Belongs to the PI3/PI4-kinase family
MCL	116	1	EDN1	9031.ENSGALP00000020756	Endothelin-1; Endothelin 1
MCL	117	1	PUS3	9031.ENSGALP00000001415	Trna pseudouridine(38/39) synthase; tRNA pseudouridine synthase; Pseudouridylate synthase 3
MCL	118	1	NPM1	9031.ENSGALP00000003431	Nucleophosmin 1; Acts as a chaperonin for the core histones H3, H2B and H4. Associated with nucleolar ribonucleoprotein structures and bind single- stranded nucleic acids. It may function in the assembly and/or transport of ribosome. May stimulate endonuclease activity on apurinic/apyrimidinic (AP) double-stranded DNA. May inhibit endonuclease activity on AP single-stranded RNA (By similarity)
MCL	119	1	IDH2	9031.ENSGALP00000035366	Isocitrate dehydrogenase [nadp], mitochondrial; Gallus gallus isocitrate dehydrogenase 2 (NADP+), mitochondrial (IDH2), nuclear gene encoding mitochondrial protein, mRNA; Belongs to the isocitrate and isopropylmalate dehydrogenases family
MCL	120	1	AHSA1	9031.ENSGALP00000017014	AHA1, activator of heat shock 90kDa protein ATPase homolog 1 (yeast)
MCL	121	1	ATP6V1C2	9031.ENSGALP00000026483	V-type proton atpase subunit c 2 isoform x2; Subunit of the peripheral V1 complex of vacuolar ATPase. Subunit C is necessary for the assembly of the catalytic sector of the enzyme and is likely to have a specific function in its catalytic activity. V-ATPase is responsible for acidifying a variety of intracellular compartments in eukaryotic cells
MCL	122	1	PPIG	9031.ENSGALP00000015979	Peptidylprolyl isomerase G (cyclophilin G)
MCL	123	1	RSRC2	9031.ENSGALP00000007146	Arginine/serine-rich coiled-coil protein 2
MCL	124	1	RAB7B	9031.ENSGALP00000034566	RAB7B, member RAS oncogene family
MCL	125	1	TUBB3	9031.ENSGALP00000013964	Tubulin beta-3 chain; Tubulin is the major constituent of microtubules. It binds two moles of GTP, one at an exchangeable site on the beta chain and one at a non-exchangeable site on the alpha chain. TUBB3 plays a role in dorsal root ganglion axon projection towards the spinal cord
MCL	126	1	THY1	9031.ENSGALP00000040036	Thy-1 membrane glycoprotein precursor; May play a role in cell-cell or cell-ligand interactions during synaptogenesis and other events in the brain
MCL	127	1	SESN2	9031.ENSGALP00000040623	Uncharacterized protein; Sestrin 2

## Sheet: Table S8
TableS8 Cluster analysis of yellow module for CP treatment
#clustering method	cluster number	gene count	protein name	protein identifier	protein description
MCL	1	6	DNMT3A	9031.ENSGALP00000006352	Dna (cytosine-5)-methyltransferase 3a; Required for genome-wide de novo methylation and is essential for development. DNA methylation is coordinated with methylation of histones. It modifies DNA in a non-processive manner and also methylates non-CpG sites. Acts as a transcriptional corepressor for ZNF238. Can actively repress transcription through the recruitment of HDAC activity (By similarity)
MCL	1	6	HDAC2	9031.ENSGALP00000024133	Histone deacetylase 1/2; Responsible for the deacetylation of lysine residues on the N-terminal part of the core histones (H2A, H2B, H3 and H4). Histone deacetylation gives a tag for epigenetic repression and plays an important role in transcriptional regulation, cell cycle progression and developmental events. Histone deacetylases act via the formation of large multiprotein complexes (By similar…
MCL	1	6	RCOR3	9031.ENSGALP00000016032	Rest corepressor 3; May act as a component of a corepressor complex that represses transcription
MCL	1	6	SCRT2	9031.ENSGALP00000042878	Transcriptional repressor scratch 2; Uncharacterized protein; Gallus gallus scratch homolog 2, zinc finger protein (Drosophila) (SCRT2), mRNA
MCL	1	6	SMARCA4	9031.ENSGALP00000042683	Swi/snf-related matrix-associated actin-dependent regulator of chromatin subfamily a member 2/4; SWI/SNF related, matrix associated, actin dependent regulator of chromatin, subfamily a, member 4
MCL	1	6	ZBED1	9031.ENSGALP00000041479	Zinc finger bed domain-containing protein 1; Zinc finger, BED-type containing 1
MCL	2	6	C6H10ORF46	9031.ENSGALP00000015139	CDK2-associated and cullin domain-containing protein 1; CDK2 associated cullin domain 1; Gallus gallus chromosome 6 open reading frame, human C10orf46 (C6H10ORF46), mRNA
MCL	2	6	FBXO32	9031.ENSGALP00000026354	F-box only protein 32; Gallus gallus F-box protein 32 (FBXO32), mRNA
MCL	2	6	FBXW7	9031.ENSGALP00000016409	F-box and WD repeat domain containing 7, E3 ubiquitin protein ligase
MCL	2	6	MAP1LC3B	9031.ENSGALP00000041254	Microtubule-associated proteins 1a/1b light chain 3b; Gallus gallus microtubule-associated protein 1 light chain 3 beta (MAP1LC3B), mRNA; Belongs to the ATG8 family
MCL	2	6	SKP1	9031.ENSGALP00000010447	S-phase kinase-associated protein 1; Essential component of the SCF (SKP1-CUL1-F-box protein) ubiquitin ligase complex, which mediates the ubiquitination of proteins involved in cell cycle progression, signal transduction and transcription. In the SCF complex, serves as an adapter that links the F-box protein to CUL1 (By similarity)
MCL	2	6	SPG21	9031.ENSGALP00000041003	Gallus gallus spastic paraplegia 21 (autosomal recessive, Mast syndrome) (SPG21), transcript variant 1, mRNA
MCL	3	3	FGFR4	9031.ENSGALP00000025286	Fibroblast growth factor receptor 4 isoform x1; Fibroblast growth factor receptor 4
MCL	3	3	PGF	9031.ENSGALP00000042015	Placental growth factor; Belongs to the PDGF/VEGF growth factor family
MCL	3	3	SDC3	9031.ENSGALP00000000792	Syndecan-3 precursor; Cell surface proteoglycan that may bear both heparan sulfate and chondroitin sulfate. The multiple functional domains provide potential sites for mediating the adhesive cell-matrix interactions and cytoskeletal reorganization involved in limb chondrogenesis. Interaction with other matrix ligands as well as phosphorylation and shedding of the ectodomain might be involved in c…
MCL	4	3	CERK	9031.ENSGALP00000030103	Gallus gallus ceramide kinase (CERK), mRNA
MCL	4	3	PM20D1	9031.ENSGALP00000001025	N-fatty-acyl-amino acid synthase/hydrolase pm20d1 precursor; Bidirectional N-fatty-acyl amino acid synthase/hydrolase that regulates the production of N-fatty-acyl amino acids. These metabolites are endogenous chemical uncouplers of mitochondrial respiration. In an UCP1-independent manner, maybe through interaction with mitochondrial transporters, they promote proton leakage into the mitochondria…
MCL	4	3	SMPDL3B	9031.ENSGALP00000001051	Acid sphingomyelinase-like phosphodiesterase 3b precursor; Gallus gallus sphingomyelin phosphodiesterase, acid-like 3B (SMPDL3B), mRNA
MCL	5	3	CCNG2	9031.ENSGALP00000016827	Cyclin-G2; Cyclin G2; Belongs to the cyclin family
MCL	5	3	CDKN2C	9031.ENSGALP00000017133	Cyclin-dependent kinase inhibitor 2C (p18, inhibits CDK4)
MCL	5	3	MMP23B	9031.ENSGALP00000002117	Matrix metalloproteinase-23 isoform x2; Matrix metallopeptidase 23B; Belongs to the peptidase M10A family
MCL	6	3	SYT11	9031.ENSGALP00000023561	Synaptotagmin-11 isoform X1; Synaptotagmin XI
MCL	6	3	VPS26A	9031.ENSGALP00000006624	Vacuolar protein sorting-associated protein 26a; VPS26, retromer complex component A; Vacuolar protein sorting 26 homolog A (S. pombe)
MCL	6	3	VTI1A	9031.ENSGALP00000014415	Gallus gallus vesicle transport through interaction with t-SNAREs homolog 1A (yeast) (VTI1A), transcript variant 2, mRNA
MCL	7	3	ADI1	9031.ENSGALP00000043343	1,2-dihydroxy-3-keto-5-methylthiopentene dioxygenase; Catalyzes the formation of formate and 2-keto-4- methylthiobutyrate (KMTB) from 1,2-dihydroxy-3-keto-5- methylthiopentene (DHK-MTPene). Also down-regulates cell migration mediated by MMP14; Belongs to the acireductone dioxygenase (ARD) family
MCL	7	3	PARD6G	9031.ENSGALP00000022081	Partitioning defective 6 homolog gamma isoform x1; Par-6 family cell polarity regulator gamma
MCL	7	3	SLC7A4	9031.ENSGALP00000003445	Solute carrier family 7, member 4
MCL	8	3	C8B	9031.ENSGALP00000017617	Complement component c8 beta chain precursor; Complement component 8, beta polypeptide
MCL	8	3	MASP2	9031.ENSGALP00000004756	Uncharacterized protein; Gallus gallus mannan-binding lectin serine peptidase 2 (MASP2), mRNA; Belongs to the peptidase S1 family
MCL	8	3	SPAG16	9031.ENSGALP00000004970	Sperm-associated antigen 16 protein isoform x2; Sperm associated antigen 16
MCL	9	3	ELAVL1	9031.ENSGALP00000043090	ELAV-like protein; Gallus gallus ELAV (embryonic lethal, abnormal vision, Drosophila)-like 1 (Hu antigen R) (ELAVL1), mRNA; Belongs to the RRM elav family
MCL	9	3	KHDRBS1	9031.ENSGALP00000005166	Kh domain-containing, rna-binding, signal transduction-associated protein 1; Recruited and tyrosine phosphorylated by several receptor systems, for example the T-cell, leptin and insulin receptors. Once phosphorylated, functions as an adapter protein in signal transduction cascades by binding to SH2 and SH3 domain-containing proteins. Role in G2-M progression in the cell cycle. Represses CBP-depe…
MCL	9	3	NAT	9031.ENSGALP00000008778	Arylamine n-acetyltransferase, liver isozyme; Gallus gallus N-acetyltransferase, liver isozyme (NAT), mRNA
MCL	10	3	ACOT13	9031.ENSGALP00000022139	Acyl-coenzyme a thioesterase 13; acyl-CoA thioesterase 13
MCL	10	3	ALDH6A1	9031.ENSGALP00000016585	Malonate-semialdehyde dehydrogenase (acetylating) / methylmalonate-semialdehyde dehydrogenase; Aldehyde dehydrogenase 6 family, member A1
MCL	10	3	GNPTG	9031.ENSGALP00000010380	N-acetylglucosamine-1-phosphotransferase subunit gamma precursor; Gallus gallus N-acetylglucosamine-1-phosphate transferase, gamma subunit (GNPTG), mRNA
MCL	11	3	FXYD6	9031.ENSGALP00000043011	Fxyd domain-containing ion transport regulator 6 precursor; Gallus gallus FXYD domain containing ion transport regulator 6 (FXYD6), mRNA; Belongs to the FXYD family
MCL	11	3	NMT2	9031.ENSGALP00000014278	Glycylpeptide n-tetradecanoyltransferase 2; Glycylpeptide N-tetradecanoyltransferase; Adds a myristoyl group to the N-terminal glycine residue of certain cellular proteins
MCL	11	3	NRSN1	9031.ENSGALP00000020650	Neurensin-1; Neurensin 1
MCL	12	3	LMAN2	9031.ENSGALP00000041057	Vesicular integral-membrane protein vip36; Lectin, mannose-binding 2
MCL	12	3	TFG	9031.ENSGALP00000024646	TRK-fused gene
MCL	12	3	TMED10	9031.ENSGALP00000016780	Transmembrane emp24 domain-containing protein 10 precursor; Gallus gallus transmembrane emp24-like trafficking protein 10 (yeast) (TMED10), mRNA
MCL	13	2	CEPT1	9031.ENSGALP00000000194	Choline/ethanolaminephosphotransferase 1; Catalyzes both phosphatidylcholine and phosphatidylethanolamine biosynthesis from CDP-choline and CDP- ethanolamine, respectively. Involved in protein-dependent process of phospholipid transport to distribute phosphatidyl choline to the lumenal surface (By similarity)
MCL	13	2	PLA2G10	9031.ENSGALP00000033722	Group 10 secretory phospholipase a2 precursor; Gallus gallus phospholipase A2, group X (PLA2G10), mRNA
MCL	14	2	MBOAT1	9031.ENSGALP00000020661	Membrane bound O-acyltransferase domain containing 1; Belongs to the membrane-bound acyltransferase family
MCL	14	2	RCSD1	9031.ENSGALP00000024858	Gallus gallus RCSD domain containing 1 (RCSD1), mRNA
MCL	15	2	CNOT7	9031.ENSGALP00000022159	CCR4-NOT transcription complex subunit 7; Has 3'-5' poly(A) exoribonuclease activity for synthetic poly(A) RNA substrate. Catalytic component of the CCR4-NOT complex which is one of the major cellular mRNA deadenylases and is linked to various cellular processes including bulk mRNA degradation, miRNA-mediated repression, translational repression during translational initiation and general transcr…
MCL	15	2	RPS6KA1	9031.ENSGALP00000000497	Ribosomal protein S6 kinase 2 alpha; Serine/threonine kinase that may play a role in mediating the growth-factor and stress induced activation of transcription; Belongs to the protein kinase superfamily. AGC Ser/Thr protein kinase family. S6 kinase subfamily
MCL	16	2	EMC3	9031.ENSGALP00000042686	Gallus gallus ER membrane protein complex subunit 3 (EMC3), mRNA; Belongs to the EMC3 family
MCL	16	2	SERGEF	9031.ENSGALP00000010058	Secretion-regulating guanine nucleotide exchange factor isoform x1; Secretion regulating guanine nucleotide exchange factor
MCL	17	2	CHCHD4	9031.ENSGALP00000010217	Mitochondrial intermembrane space import and assembly protein 40; Gallus gallus coiled-coil-helix-coiled-coil-helix domain containing 4 (CHCHD4), nuclear gene encoding mitochondrial protein, mRNA
MCL	17	2	ERO1L	9031.ENSGALP00000020229	Endoplasmic reticulum oxidoreductase 1 alpha; ERO1-like protein alpha precursor
MCL	18	2	PKDCC	9031.ENSGALP00000028028	Protein kinase domain containing, cytoplasmic
MCL	18	2	TRAF4	9031.ENSGALP00000006340	TNF receptor-associated factor 4
MCL	19	2	TMBIM1	9031.ENSGALP00000018627	Transmembrane BAX inhibitor motif containing 1
MCL	19	2	TNFRSF1B	9031.ENSGALP00000007029	Uncharacterized protein; Gallus gallus tumor necrosis factor receptor superfamily, member 1B (TNFRSF1B), mRNA
MCL	20	2	CBX4	9031.ENSGALP00000011426	E3 SUMO-protein ligase CBX4; Chromobox 4; Gallus gallus chromobox homolog 4 (CBX4), mRNA
MCL	20	2	NPTXR	9031.ENSGALP00000019866	Chromobox protein homolog 6 isoform x1; Chromobox 6; Neuronal pentraxin receptor
MCL	21	2	GPR39	9031.ENSGALP00000037074	Gallus gallus G protein-coupled receptor 39 (GPR39), mRNA; Belongs to the G-protein coupled receptor 1 family
MCL	21	2	HTR6	9031.ENSGALP00000006458	Gallus gallus 5-hydroxytryptamine (serotonin) receptor 6, G protein-coupled (HTR6), mRNA; Belongs to the G-protein coupled receptor 1 family
MCL	22	2	GNPDA2	9031.ENSGALP00000022938	Glucosamine-6-phosphate isomerase 2 isoform X1; Glucosamine-6-phosphate deaminase 2 isoform 1; Uncharacterized protein
MCL	22	2	HKDC1	9031.ENSGALP00000006706	Hexokinase domain containing 1; Belongs to the hexokinase family
MCL	23	2	EIF3B	9031.ENSGALP00000006778	Component of the eukaryotic translation initiation factor 3 (eIF-3) complex, which is involved in protein synthesis and, together with other initiation factors, stimulates binding of mRNA and methionyl-tRNAi to the 40S ribosome
MCL	23	2	EIF4A2	9031.ENSGALP00000014119	Eukaryotic initiation factor 4A-II; ATP-dependent RNA helicase which is a subunit of the eIF4F complex involved in cap recognition and is required for mRNA binding to ribosome. In the current model of translation initiation, eIF4A unwinds RNA secondary structures in the 5'-UTR of mRNAs which is necessary to allow efficient binding of the small ribosomal subunit, and subsequent scanning for the in…
MCL	24	2	SLC2A10	9031.ENSGALP00000007155	Mfs transporter, sp family, solute carrier family 2 (facilitated glucose transporter), member 10; Solute carrier family 2 (facilitated glucose transporter), member 10; Belongs to the major facilitator superfamily. Sugar transporter (TC 2.A.1.1) family
MCL	24	2	WWOX	9031.ENSGALP00000008618	Ww domain-containing oxidoreductase; Putative oxidoreductase. Acts as a tumor suppressor and plays a role in apoptosis. May function synergistically with p53/TP53 to control genotoxic stress-induced cell death. Plays a role in TGFB1 signaling and TGFB1-mediated cell death. May also play a role in tumor necrosis factor (TNF)-mediated cell death. Required for normal bone development. Inhibits Wnt s…
MCL	25	2	ADAM12	9031.ENSGALP00000043249	Disintegrin and metalloproteinase domain-containing protein 12 isoform 1 precursor; Gallus gallus ADAM metallopeptidase domain 12 (ADAM12), transcript variant 1, mRNA
MCL	25	2	CDH23	9031.ENSGALP00000007402	Uncharacterized protein; Cadherin related 23
MCL	26	2	GPHN	9031.ENSGALP00000031974	Gallus gallus gephyrin (gphn), mrna.; Microtubule-associated protein involved in membrane protein- cytoskeleton interactions. It is thought to anchor the inhibitory glycine receptor (GLYR) to subsynaptic microtubules . Catalyzes two steps in the biosynthesis of the molybdenum cofactor. In the first step, molybdopterin is adenylated. Subsequently, molybdate is inserted into adenylated molybdopteri…
MCL	26	2	SLC6A1	9031.ENSGALP00000007859	Transporter; Solute carrier family 6 (neurotransmitter transporter), member 1; Belongs to the sodium:neurotransmitter symporter (SNF) (TC 2.A.22) family
MCL	27	2	KLHL13	9031.ENSGALP00000009607	Kelch-like protein 9/13; Substrate-specific adapter of a BCR (BTB-CUL3-RBX1) E3 ubiquitin-protein ligase complex required for mitotic progression and cytokinesis. The BCR(KLHL9-KLHL13) E3 ubiquitin ligase complex mediates the ubiquitination of AURKB and controls the dynamic behavior of AURKB on mitotic chromosomes and thereby coordinates faithful mitotic progression and completion of cytokinesis …
MCL	27	2	MFAP3L	9031.ENSGALP00000015721	Microfibrillar-associated protein 3-like isoform x2; Microfibrillar-associated protein 3-like
MCL	28	2	HPRT1	9031.ENSGALP00000009829	Hypoxanthine-guanine phosphoribosyltransferase; Converts guanine to guanosine monophosphate, and hypoxanthine to inosine monophosphate. Transfers the 5-phosphoribosyl group from 5- phosphoribosylpyrophosphate onto the purine. Plays a central role in the generation of purine nucleotides through the purine salvage pathway (By similarity)
MCL	28	2	PPAT	9031.ENSGALP00000022273	Amidophosphoribosyltransferase precursor; Amidophosphoribosyltransferase; Gallus gallus phosphoribosyl pyrophosphate amidotransferase (PPAT), mRNA
MCL	29	2	ARSK	9031.ENSGALP00000023597	Arylsulfatase k precursor; Gallus gallus arylsulfatase family, member K (ARSK), mRNA
MCL	29	2	YWHAZ	9031.ENSGALP00000028746	14-3-3 protein beta/theta/zeta; 14-3-3 protein zeta; Adapter protein implicated in the regulation of a large spectrum of both general and specialized signaling pathways. Binds to a large number of partners, usually by recognition of a phosphoserine or phosphothreonine motif. Binding generally results in the modulation of the activity of the binding partner (By similarity)
MCL	30	2	KLHL3	9031.ENSGALP00000010048	Kelch-like protein 3 isoform x2; Kelch-like family member 3
MCL	30	2	SAV1	9031.ENSGALP00000020137	Protein salvador homolog 1; Salvador family WW domain containing protein 1
MCL	31	2	KPNA3	9031.ENSGALP00000027423	Importin subunit alpha-4/3; Gallus gallus karyopherin alpha 3 (importin alpha 4) (KPNA3), mRNA; Belongs to the importin alpha family
MCL	31	2	TGM2	9031.ENSGALP00000038435	Protein-glutamine gamma-glutamyltransferase 2; Catalyzes the cross-linking of proteins and the conjugation of polyamines to proteins
MCL	32	2	RAB35	9031.ENSGALP00000011814	Gallus gallus RAB35, member RAS oncogene family (RAB35), mRNA
MCL	32	2	TTC26	9031.ENSGALP00000019304	Intraflagellar transport protein 56; Tetratricopeptide repeat domain 26
MCL	33	2	NFYC	9031.ENSGALP00000034390	annotation not available
MCL	33	2	RFXAP	9031.ENSGALP00000029474	Regulatory factor X-associated protein
MCL	34	2	EN1	9031.ENSGALP00000041310	Homeobox protein engrailed-1; Engrailed homeobox 1
MCL	34	2	LBH	9031.ENSGALP00000014722	Protein lbh; Transcriptional activator
MCL	35	2	EMB	9031.ENSGALP00000038139	Embigin; Gallus gallus embigin homolog (mouse) (EMB), mRNA
MCL	35	2	SLC16A7	9031.ENSGALP00000015862	Mfs transporter, mct family, solute carrier family 16 (monocarboxylic acid transporters), member 7; Gallus gallus solute carrier family 16, member 7 (monocarboxylic acid transporter 2) (SLC16A7), mRNA
MCL	36	2	FAP	9031.ENSGALP00000018061	Gallus gallus fibroblast activation protein, alpha (FAP), mRNA
MCL	36	2	HYPK	9031.ENSGALP00000022521	Huntingtin-interacting protein k; Gallus gallus huntingtin interacting protein K (HYPK), mRNA
MCL	37	2	NUS1	9031.ENSGALP00000023987	Dehydrodolichyl diphosphate syntase complex subunit nus1; Uncharacterized protein; Nuclear undecaprenyl pyrophosphate synthase 1 homolog (S. cerevisiae)
MCL	37	2	UST	9031.ENSGALP00000020141	Dermatan/chondrotin sulfate uronyl 2-o-sulfotransferase ust; Uronyl-2-sulfotransferase
MCL	38	2	TMEM131	9031.ENSGALP00000035804	Gallus gallus transmembrane protein 131 (TMEM131), mRNA
MCL	38	2	TMEM135	9031.ENSGALP00000027818	Transmembrane protein 135 isoform x1; Transmembrane protein 135
MCL	39	2	CTSK	9031.ENSGALP00000043433	Gallus gallus cathepsin k (ctsk), mrna.; Closely involved in osteoclastic bone resorption and may participate partially in the disorder of bone remodeling. Displays potent endoprotease activity against fibrinogen at acid pH. May play an important role in extracellular matrix degradation (By similarity)
MCL	39	2	TNFRSF11B	9031.ENSGALP00000030174	Tumor necrosis factor receptor superfamily member 11b precursor; Acts as decoy receptor for TNFSF11/RANKL and thereby neutralizes its function in osteoclastogenesis
MCL	40	2	NMB	9031.ENSGALP00000040565	Neuromedin-b precursor; Gallus gallus neuromedin B (NMB), mRNA
MCL	40	2	PHOX2B	9031.ENSGALP00000036658	Paired like homeobox 2b
MCL	41	1	DERL2	9031.ENSGALP00000002514	Derlin-2/3; Functional component of endoplasmic reticulum-associated degradation (ERAD) for misfolded lumenal proteins. May act by forming a channel that allows the retrotranslocation of misfolded proteins into the cytosol where they are ubiquitinated and degraded by the proteasome
MCL	42	1	TMLHE	9031.ENSGALP00000012029	Trimethyllysine dioxygenase, mitochondrial; Converts trimethyllysine (TML) into hydroxytrimethyllysine (HTML)
MCL	43	1	GDI2	9031.ENSGALP00000013267	Rab GDP dissociation inhibitor; Regulates the GDP/GTP exchange reaction of most RAB proteins by inhibiting the dissociation of GDP from them, and the subsequent binding of GTP

## Sheet: Table S9
TableS9 GO enrichment results of yellow module for CP treatment (MCL cluster 1)
#term ID	term description	observed gene count	background gene count	strength	false discovery rate	matching proteins in your network (IDs)	matching proteins in your network (labels)
GO:0006337	Nucleosome disassembly	4	11	2.71	1.85e-06	9031.ENSGALP00000008082,9031.ENSGALP00000009608,9031.ENSGALP00000042683,9031.ENSGALP00000043415	SMARCC1,MMP11,SMARCA4,SMARCE1
GO:0006325	Chromatin organization	7	459	1.33	1.56e-05	9031.ENSGALP00000006352,9031.ENSGALP00000008082,9031.ENSGALP00000009608,9031.ENSGALP00000024133,9031.ENSGALP00000038778,9031.ENSGALP00000042683,9031.ENSGALP00000043415	DNMT3A,SMARCC1,MMP11,HDAC2,ACTL6A,SMARCA4,SMARCE1
GO:0006338	Chromatin remodeling	4	99	1.76	0.00053	9031.ENSGALP00000008082,9031.ENSGALP00000009608,9031.ENSGALP00000042683,9031.ENSGALP00000043415	SMARCC1,MMP11,SMARCA4,SMARCE1
GO:0006355	Regulation of transcription, dna-templated	9	2025	0.8	0.00053	9031.ENSGALP00000008082,9031.ENSGALP00000009608,9031.ENSGALP00000016032,9031.ENSGALP00000024133,9031.ENSGALP00000041479,9031.ENSGALP00000042683,9031.ENSGALP00000042878,9031.ENSGALP00000043396,9031.ENSGALP00000043415	SMARCC1,MMP11,RCOR3,HDAC2,ZBED1,SMARCA4,SCRT2,DNMT1,SMARCE1
GO:0010468	Regulation of gene expression	10	2898	0.69	0.00053	9031.ENSGALP00000006352,9031.ENSGALP00000008082,9031.ENSGALP00000009608,9031.ENSGALP00000016032,9031.ENSGALP00000024133,9031.ENSGALP00000041479,9031.ENSGALP00000042683,9031.ENSGALP00000042878,9031.ENSGALP00000043396,9031.ENSGALP00000043415	DNMT3A,SMARCC1,MMP11,RCOR3,HDAC2,ZBED1,SMARCA4,SCRT2,DNMT1,SMARCE1
GO:0043044	ATP-dependent chromatin remodeling	3	35	2.08	0.0013	9031.ENSGALP00000008082,9031.ENSGALP00000042683,9031.ENSGALP00000043415	SMARCC1,SMARCA4,SMARCE1
GO:0006357	Regulation of transcription by rna polymerase ii	6	1348	0.8	0.0472	9031.ENSGALP00000008082,9031.ENSGALP00000009608,9031.ENSGALP00000024133,9031.ENSGALP00000041479,9031.ENSGALP00000042683,9031.ENSGALP00000042878	SMARCC1,MMP11,HDAC2,ZBED1,SMARCA4,SCRT2
GO:0003677	DNA binding	9	1605	0.9	0.00018	9031.ENSGALP00000006352,9031.ENSGALP00000008082,9031.ENSGALP00000009608,9031.ENSGALP00000016032,9031.ENSGALP00000041479,9031.ENSGALP00000042683,9031.ENSGALP00000042878,9031.ENSGALP00000043396,9031.ENSGALP00000043415	DNMT3A,SMARCC1,MMP11,RCOR3,ZBED1,SMARCA4,SCRT2,DNMT1,SMARCE1
GO:0003886	DNA (cytosine-5-)-methyltransferase activity	2	3	2.97	0.0049	9031.ENSGALP00000006352,9031.ENSGALP00000043396	DNMT3A,DNMT1
GO:0000976	Transcription regulatory region sequence-specific dna binding	5	650	1.04	0.0277	9031.ENSGALP00000006352,9031.ENSGALP00000016032,9031.ENSGALP00000041479,9031.ENSGALP00000042683,9031.ENSGALP00000042878	DNMT3A,RCOR3,ZBED1,SMARCA4,SCRT2
GO:0003682	Chromatin binding	4	364	1.19	0.0302	9031.ENSGALP00000008082,9031.ENSGALP00000038778,9031.ENSGALP00000042683,9031.ENSGALP00000043396	SMARCC1,ACTL6A,SMARCA4,DNMT1
GO:0008134	Transcription factor binding	4	415	1.13	0.0417	9031.ENSGALP00000016032,9031.ENSGALP00000024133,9031.ENSGALP00000042683,9031.ENSGALP00000043415	RCOR3,HDAC2,SMARCA4,SMARCE1
GO:0001046	Core promoter sequence-specific dna binding	2	27	2.02	0.0468	9031.ENSGALP00000006352,9031.ENSGALP00000042683	DNMT3A,SMARCA4

## Sheet: Table S10
TableS10 GO enrichment results of blue module for CP treatment (MCL cluster 2)
#term ID	term description	observed gene count	background gene count	strength	false discovery rate	matching proteins in your network (IDs)	matching proteins in your network (labels)
GO:0002376	Immune system process	12	1140	0.91	1.89e-05	9031.ENSGALP00000002242,9031.ENSGALP00000004461,9031.ENSGALP00000012376,9031.ENSGALP00000013176,9031.ENSGALP00000015585,9031.ENSGALP00000016785,9031.ENSGALP00000031296,9031.ENSGALP00000037587,9031.ENSGALP00000038233,9031.ENSGALP00000039924,9031.ENSGALP00000042552,9031.ENSGALP00000043467	IRF1,IFI35,STAT1,SPI1,IL12A,BATF,BATF3,JAK2,IRF7,ADAR,GBP,TLR1LB
GO:0030099	Myeloid cell differentiation	5	161	1.38	0.0018	9031.ENSGALP00000013176,9031.ENSGALP00000016785,9031.ENSGALP00000031296,9031.ENSGALP00000037587,9031.ENSGALP00000039924	SPI1,BATF,BATF3,JAK2,ADAR
GO:0034097	Response to cytokine	7	420	1.11	0.0018	9031.ENSGALP00000002143,9031.ENSGALP00000004461,9031.ENSGALP00000012376,9031.ENSGALP00000013176,9031.ENSGALP00000037587,9031.ENSGALP00000039924,9031.ENSGALP00000042552	IL12B,IFI35,STAT1,SPI1,JAK2,ADAR,GBP
GO:0043011	Myeloid dendritic cell differentiation	3	9	2.41	0.0018	9031.ENSGALP00000013176,9031.ENSGALP00000016785,9031.ENSGALP00000031296	SPI1,BATF,BATF3
GO:0051707	Response to other organism	8	583	1.03	0.0018	9031.ENSGALP00000004461,9031.ENSGALP00000012376,9031.ENSGALP00000016785,9031.ENSGALP00000031296,9031.ENSGALP00000038233,9031.ENSGALP00000039924,9031.ENSGALP00000042552,9031.ENSGALP00000043467	IFI35,STAT1,BATF,BATF3,IRF7,ADAR,GBP,TLR1LB
GO:0098542	Defense response to other organism	7	423	1.11	0.0018	9031.ENSGALP00000004461,9031.ENSGALP00000012376,9031.ENSGALP00000016785,9031.ENSGALP00000038233,9031.ENSGALP00000039924,9031.ENSGALP00000042552,9031.ENSGALP00000043467	IFI35,STAT1,BATF,IRF7,ADAR,GBP,TLR1LB
GO:0007259	Receptor signaling pathway via jak-stat	3	19	2.09	0.0023	9031.ENSGALP00000012376,9031.ENSGALP00000037587,9031.ENSGALP00000042295	STAT1,JAK2,SOCS3
GO:0019221	Cytokine-mediated signaling pathway	5	199	1.29	0.0035	9031.ENSGALP00000002143,9031.ENSGALP00000004461,9031.ENSGALP00000012376,9031.ENSGALP00000013176,9031.ENSGALP00000037587	IL12B,IFI35,STAT1,SPI1,JAK2
GO:0071345	Cellular response to cytokine stimulus	6	378	1.09	0.004	9031.ENSGALP00000002143,9031.ENSGALP00000004461,9031.ENSGALP00000012376,9031.ENSGALP00000013176,9031.ENSGALP00000037587,9031.ENSGALP00000042552	IL12B,IFI35,STAT1,SPI1,JAK2,GBP
GO:0006955	Immune response	7	605	0.95	0.0041	9031.ENSGALP00000004461,9031.ENSGALP00000012376,9031.ENSGALP00000015585,9031.ENSGALP00000016785,9031.ENSGALP00000039924,9031.ENSGALP00000042552,9031.ENSGALP00000043467	IFI35,STAT1,IL12A,BATF,ADAR,GBP,TLR1LB
GO:0009615	Response to virus	4	135	1.36	0.0148	9031.ENSGALP00000012376,9031.ENSGALP00000031296,9031.ENSGALP00000038233,9031.ENSGALP00000039924	STAT1,BATF3,IRF7,ADAR
GO:0002244	Hematopoietic progenitor cell differentiation	3	48	1.69	0.0192	9031.ENSGALP00000013176,9031.ENSGALP00000016785,9031.ENSGALP00000039924	SPI1,BATF,ADAR
GO:0030218	Erythrocyte differentiation	3	49	1.68	0.0194	9031.ENSGALP00000013176,9031.ENSGALP00000037587,9031.ENSGALP00000039924	SPI1,JAK2,ADAR
GO:0045087	Innate immune response	5	309	1.1	0.0194	9031.ENSGALP00000004461,9031.ENSGALP00000012376,9031.ENSGALP00000039924,9031.ENSGALP00000042552,9031.ENSGALP00000043467	IFI35,STAT1,ADAR,GBP,TLR1LB
GO:0060337	Type i interferon signaling pathway	2	6	2.41	0.0199	9031.ENSGALP00000004461,9031.ENSGALP00000012376	IFI35,STAT1
GO:0002320	Lymphoid progenitor cell differentiation	2	7	2.35	0.0217	9031.ENSGALP00000013176,9031.ENSGALP00000016785	SPI1,BATF
GO:0065009	Regulation of molecular function	12	3154	0.47	0.0394	9031.ENSGALP00000002143,9031.ENSGALP00000002242,9031.ENSGALP00000012376,9031.ENSGALP00000013176,9031.ENSGALP00000015585,9031.ENSGALP00000016785,9031.ENSGALP00000018564,9031.ENSGALP00000031296,9031.ENSGALP00000037587,9031.ENSGALP00000038233,9031.ENSGALP00000039924,9031.ENSGALP00000042295	IL12B,IRF1,STAT1,SPI1,IL12A,BATF,ASCL2,BATF3,JAK2,IRF7,ADAR,SOCS3
GO:0050896	Response to stimulus	15	5070	0.36	0.04	9031.ENSGALP00000002143,9031.ENSGALP00000004461,9031.ENSGALP00000012376,9031.ENSGALP00000013176,9031.ENSGALP00000015585,9031.ENSGALP00000016785,9031.ENSGALP00000017948,9031.ENSGALP00000018564,9031.ENSGALP00000031296,9031.ENSGALP00000037587,9031.ENSGALP00000038233,9031.ENSGALP00000039924,9031.ENSGALP00000042295,9031.ENSGALP00000042552,9031.ENSGALP00000043467	IL12B,IFI35,STAT1,SPI1,IL12A,BATF,JAK1,ASCL2,BATF3,JAK2,IRF7,ADAR,SOCS3,GBP,TLR1LB
GO:0006357	Regulation of transcription by rna polymerase ii	8	1348	0.66	0.0471	9031.ENSGALP00000002242,9031.ENSGALP00000012376,9031.ENSGALP00000013176,9031.ENSGALP00000016785,9031.ENSGALP00000018564,9031.ENSGALP00000025184,9031.ENSGALP00000031296,9031.ENSGALP00000038233	IRF1,STAT1,SPI1,BATF,ASCL2,TCEB1,BATF3,IRF7
GO:0000981	DNA-binding transcription factor activity, RNA polymerase II-specific	7	546	1	0.0102	9031.ENSGALP00000002242,9031.ENSGALP00000012376,9031.ENSGALP00000013176,9031.ENSGALP00000016785,9031.ENSGALP00000018564,9031.ENSGALP00000031296,9031.ENSGALP00000038233	IRF1,STAT1,SPI1,BATF,ASCL2,BATF3,IRF7
GO:0098772	Molecular function regulator	11	2312	0.57	0.0271	9031.ENSGALP00000002143,9031.ENSGALP00000002242,9031.ENSGALP00000004461,9031.ENSGALP00000012376,9031.ENSGALP00000013176,9031.ENSGALP00000015585,9031.ENSGALP00000016785,9031.ENSGALP00000018564,9031.ENSGALP00000031296,9031.ENSGALP00000038233,9031.ENSGALP00000042295	IL12B,IRF1,IFI35,STAT1,SPI1,IL12A,BATF,ASCL2,BATF3,IRF7,SOCS3
GO:0140110	Transcription regulator activity	8	1011	0.79	0.0271	9031.ENSGALP00000002242,9031.ENSGALP00000004461,9031.ENSGALP00000012376,9031.ENSGALP00000013176,9031.ENSGALP00000016785,9031.ENSGALP00000018564,9031.ENSGALP00000031296,9031.ENSGALP00000038233	IRF1,IFI35,STAT1,SPI1,BATF,ASCL2,BATF3,IRF7
gga05164	Influenza A	8	118	1.72	2.89e-10	9031.ENSGALP00000002143,9031.ENSGALP00000012376,9031.ENSGALP00000015585,9031.ENSGALP00000017948,9031.ENSGALP00000037587,9031.ENSGALP00000038233,9031.ENSGALP00000039924,9031.ENSGALP00000042295	IL12B,STAT1,IL12A,JAK1,JAK2,IRF7,ADAR,SOCS3
gga05168	Herpes simplex virus 1 infection	7	121	1.65	1.29e-08	9031.ENSGALP00000002143,9031.ENSGALP00000012376,9031.ENSGALP00000015585,9031.ENSGALP00000017948,9031.ENSGALP00000037587,9031.ENSGALP00000038233,9031.ENSGALP00000042295	IL12B,STAT1,IL12A,JAK1,JAK2,IRF7,SOCS3
gga04620	Toll-like receptor signaling pathway	5	70	1.74	1.86e-06	9031.ENSGALP00000002143,9031.ENSGALP00000012376,9031.ENSGALP00000015585,9031.ENSGALP00000038233,9031.ENSGALP00000043467	IL12B,STAT1,IL12A,IRF7,TLR1LB
gga04625	C-type lectin receptor signaling pathway	4	79	1.59	0.00014	9031.ENSGALP00000002143,9031.ENSGALP00000002242,9031.ENSGALP00000012376,9031.ENSGALP00000015585	IL12B,IRF1,STAT1,IL12A
gga04621	NOD-like receptor signaling pathway	4	114	1.43	0.00046	9031.ENSGALP00000012376,9031.ENSGALP00000017948,9031.ENSGALP00000038233,9031.ENSGALP00000042552	STAT1,JAK1,IRF7,GBP
gga04622	RIG-I-like receptor signaling pathway	3	46	1.7	0.0009	9031.ENSGALP00000002143,9031.ENSGALP00000015585,9031.ENSGALP00000038233	IL12B,IL12A,IRF7
gga04217	Necroptosis	3	103	1.35	0.0077	9031.ENSGALP00000012376,9031.ENSGALP00000017948,9031.ENSGALP00000037587	STAT1,JAK1,JAK2
gga04623	Cytosolic DNA-sensing pathway	2	33	1.67	0.019	9031.ENSGALP00000038233,9031.ENSGALP00000039924	IRF7,ADAR
gga04920	Adipocytokine signaling pathway	2	58	1.43	0.0492	9031.ENSGALP00000037587,9031.ENSGALP00000042295	JAK2,SOCS3

[truncated: 3 more sheets: Table S11, Table S12, Table S13]
